# Supplementary material for: Cyclo­octanaminium hydrogen succinate monohydrate
Source: Acta Crystallogr Sect E Struct Rep Online. 2012 Mar 28;68(Pt 4):o1204. doi: 10.1107/S1600536812011208 (PMC3344141; doi:10.1107/S1600536812011208)
Supplement: Supplementary file 1 [file e-68-o1204-sup1.cif]

##############################################################################
#                                                                            #
# This CIF contains the data in a paper accepted for publication in          #
# Acta Crystallographica Section E. It conforms to the requirements of       #
# Notes for Authors for Acta Crystallographica Section E, and has been       #
# peer reviewed under the auspices of the IUCr Commission on Journals.       #
#                                                                            #
# Full details of the Crystallographic Information File format               #
# are given in the paper "The Crystallographic Information File (CIF):       #
# a New Standard Archive File for Crystallography" by S. R. Hall, F. H.      #
# Allen and I. D. Brown [Acta Cryst. (1991), A47, 655-685].                  #
#                                                                            #
# The current version of the core CIF dictionary is obtainable from          #
# ftp://ftp.iucr.org/pub/cif_core.dic.                                       #
#                                                                            #
# Software is freely available for graphical display of the structure(s)     #
# in this CIF. For information consult the CIF software page                 #
# http://www.iucr.org/resources/cif/software.                                #
#                                                                            #
# This file may be used for bona fide research purposes within the           #
# scientific community so long as proper attribution is given to the journal # 
# article from which it was obtained.                                        #
#                                                                            #
##############################################################################
data_global
_audit_creation_method     'form.cif (version 2.0)'
_journal_data_validation_number     ?
_journal_date_recd_electronic     2012-03-12
_journal_date_accepted     2012-03-14
_journal_name_full     'Acta Crystallographica, Section E'
_journal_year     2012
_journal_volume     68
_journal_issue      4
_journal_page_first     o1204
_journal_page_last     o1204
_journal_paper_category     QO
_journal_paper_doi     10.1107/S1600536812011208
_journal_coeditor_code     SJ5211
_publ_contact_author_name     'Dr Manuel A. Fernandes'
_publ_contact_author_address
;
Molecular Sciences Institute
School of Chemistry
University of the Witwatersrand
PO Wits 2050
Johannesburg
South Africa
;
_publ_contact_author_email     'manuel.fernandes@wits.ac.za'
_publ_contact_author_fax     'Int +27 11 717 6749'
_publ_contact_author_phone     'Int +27 11 717 6723'
_publ_section_title
;
Cyclooctanaminium hydrogen succinate monohydrate
;
loop_
    _publ_author_name
    _publ_author_address
    'Khorasani, Sanaz'
;
Molecular Sciences Institute
School of Chemistry
University of the Witwatersrand
PO Wits 2050
Johannesburg
South Africa
;
    'Fernandes, Manuel A.'
;
Molecular Sciences Institute
School of Chemistry
University of the Witwatersrand
PO Wits 2050
Johannesburg
South Africa
;
data_I
_audit_creation_method     SHELXL-97
_chemical_name_systematic
;
Cyclooctanaminium hydrogen succinate monohydrate
;
_chemical_name_common     ?
_chemical_formula_moiety     'C8 H18 N +, C4 H5 O4 -, H2 O'
_chemical_formula_sum     'C12 H25 N O5'
_chemical_formula_iupac     'C8 H18 N +, C4 H5 O4 -, H2 O'
_chemical_formula_weight     263.33
_chemical_melting_point     ?
_symmetry_cell_setting     orthorhombic
_symmetry_space_group_name_H-M     'P b c a'
_symmetry_space_group_name_Hall     '-P 2ac 2ab'
loop_
    _symmetry_equiv_pos_as_xyz
    'x, y, z'
    '-x+1/2, -y, z+1/2'
    '-x, y+1/2, -z+1/2'
    'x+1/2, -y+1/2, -z'
    '-x, -y, -z'
    'x-1/2, y, -z-1/2'
    'x, -y-1/2, z-1/2'
    '-x-1/2, y-1/2, z'
_cell_length_a     8.4221(6)
_cell_length_b     14.3704(9)
_cell_length_c     23.7031(16)
_cell_angle_alpha     90.00
_cell_angle_beta     90.00
_cell_angle_gamma     90.00
_cell_volume     2868.8(3)
_cell_formula_units_Z     8
_cell_measurement_reflns_used     2803
_cell_measurement_theta_min     2.93
_cell_measurement_theta_max     27.77
_cell_measurement_temperature     173(2)
_exptl_crystal_description     block
_exptl_crystal_colour     colourless
_exptl_crystal_size_max     0.46
_exptl_crystal_size_mid     0.42
_exptl_crystal_size_min     0.10
_exptl_crystal_density_diffrn     1.219
_exptl_crystal_density_meas     ?
_exptl_crystal_density_method     'not measured'
_exptl_crystal_F_000     1152
_exptl_absorpt_coefficient_mu     0.094
_exptl_absorpt_correction_type     none
_exptl_absorpt_process_details     ?
_exptl_absorpt_correction_T_min     ?
_exptl_absorpt_correction_T_max     ?
_exptl_special_details     ?
_diffrn_ambient_temperature     173(2)
_diffrn_radiation_type     MoK\a
_diffrn_radiation_wavelength     0.71073
_diffrn_radiation_source     'fine-focus sealed tube'
_diffrn_radiation_monochromator     graphite
_diffrn_measurement_device_type     'Bruker APEXII CCD'
_diffrn_measurement_method     '\f and \w scans'
_diffrn_detector_area_resol_mean     ?
_diffrn_reflns_number     12354
_diffrn_reflns_av_R_equivalents     0.0376
_diffrn_reflns_av_sigmaI/netI     0.0370
_diffrn_reflns_theta_min     1.72
_diffrn_reflns_theta_max     28.00
_diffrn_reflns_theta_full     28.00
_diffrn_measured_fraction_theta_max     1.000
_diffrn_measured_fraction_theta_full     1.000
_diffrn_reflns_limit_h_min     -9
_diffrn_reflns_limit_h_max     11
_diffrn_reflns_limit_k_min     -18
_diffrn_reflns_limit_k_max     18
_diffrn_reflns_limit_l_min     -15
_diffrn_reflns_limit_l_max     31
_diffrn_standards_number     0
_diffrn_standards_interval_count     ?
_diffrn_standards_interval_time     ?
_diffrn_standards_decay_%     ?
_refine_special_details
;
Refinement of <i>F</i>^2^ against ALL reflections. The weighted <i>R</i>-factor
<i>wR</i> and goodness of fit <i>S</i> are based on <i>F</i>^2^, conventional
<i>R</i>-factors <i>R</i> are based on <i>F</i>, with <i>F</i> set to zero for
negative <i>F</i>^2^. The threshold expression of <i>F</i>^2^ >
\s(<i>F</i>^2^) is used only for calculating <i>R</i>-factors(gt) <i>etc</i>.
and is not relevant to the choice of reflections for refinement.
<i>R</i>-factors based on <i>F</i>^2^ are statistically about twice as large
as those based on <i>F</i>, and <i>R</i>- factors based on ALL data will be
even larger.
;
_reflns_number_total     3461
_reflns_number_gt     2245
_reflns_threshold_expression     I>2\s(I)
_refine_ls_structure_factor_coef     Fsqd
_refine_ls_matrix_type     full
_refine_ls_R_factor_all     0.0828
_refine_ls_R_factor_gt     0.0504
_refine_ls_wR_factor_gt     0.1306
_refine_ls_wR_factor_ref     0.1450
_refine_ls_goodness_of_fit_ref     1.039
_refine_ls_restrained_S_all     1.079
_refine_ls_number_reflns     3461
_refine_ls_number_parameters     198
_refine_ls_number_restraints     30
_refine_ls_hydrogen_treatment     mixed
_refine_ls_weighting_scheme     calc
_refine_ls_weighting_details
         'calc w=1/[\s^2^(Fo^2^)+(0.0721P)^2^+0.4241P] where P=(Fo^2^+2Fc^2^)/3'
_atom_sites_solution_hydrogens     geom
_atom_sites_solution_primary     direct
_atom_sites_solution_secondary     difmap
_refine_ls_shift/su_max     0.000
_refine_ls_shift/su_mean     0.000
_refine_diff_density_max     0.639
_refine_diff_density_min     -0.401
_refine_ls_extinction_method     none
_refine_ls_extinction_coef     ?
loop_
    _atom_type_symbol
    _atom_type_description
    _atom_type_scat_dispersion_real
    _atom_type_scat_dispersion_imag
    _atom_type_scat_source
    'C' 'C' 0.0033 0.0016
                         'International Tables Vol C Tables 4.2.6.8 and 6.1.1.4'
    'H' 'H' 0.0000 0.0000
                         'International Tables Vol C Tables 4.2.6.8 and 6.1.1.4'
    'N' 'N' 0.0061 0.0033
                         'International Tables Vol C Tables 4.2.6.8 and 6.1.1.4'
    'O' 'O' 0.0106 0.0060
                         'International Tables Vol C Tables 4.2.6.8 and 6.1.1.4'
_computing_data_collection     'APEX2 (Bruker, 2005)'
_computing_cell_refinement     'SAINT-NT (Bruker, 2005)'
_computing_data_reduction     'SAINT-NT (Bruker, 2005)'
_computing_structure_solution     'SHELXS97 (Sheldrick, 2008)'
_computing_structure_refinement     'SHELXL97 (Sheldrick, 2008)'
_computing_molecular_graphics
;
<i>ORTEP-3 for Windows</i> (Farrugia, 1997) and <i>SCHAKAL99</i>
(Keller, 1999)
;
_computing_publication_material
;
<i>WinGX</i> (Farrugia, 1999) and <i>PLATON</i> (Spek, 2009)
;
loop_
    _atom_site_type_symbol
    _atom_site_label
    _atom_site_fract_x
    _atom_site_fract_y
    _atom_site_fract_z
    _atom_site_U_iso_or_equiv
    _atom_site_adp_type
    _atom_site_calc_flag
    _atom_site_refinement_flags
    _atom_site_occupancy
    _atom_site_symmetry_multiplicity
    _atom_site_disorder_assembly
    _atom_site_disorder_group
    C C1 0.1688(2) 0.60717(12) 0.41032(7) 0.0245(4) Uani d . 1 1 . .
    C C2 0.2573(3) 0.64226(13) 0.35928(8) 0.0369(5) Uani d . 1 1 . .
    H H2A 0.2416 0.5976 0.3280 0.044 Uiso calc R 1 1 . .
    H H2B 0.3722 0.6435 0.3682 0.044 Uiso calc R 1 1 . .
    C C3 0.2077(3) 0.73821(13) 0.33930(8) 0.0379(5) Uani d . 1 1 . .
    H H3A 0.2565 0.7501 0.3020 0.046 Uiso calc R 1 1 . .
    H H3B 0.0910 0.7391 0.3343 0.046 Uiso calc R 1 1 . .
    C C4 0.2540(2) 0.81521(12) 0.37880(7) 0.0259(4) Uani d . 1 1 . .
    O O1 0.20323(19) 0.52624(8) 0.42678(5) 0.0377(4) Uani d . 1 1 . .
    O O2 0.06634(15) 0.65701(9) 0.43292(5) 0.0321(3) Uani d . 1 1 . .
    O O3 0.19460(16) 0.89565(8) 0.36302(5) 0.0331(3) Uani d . 1 1 . .
    H H3 0.2287 0.9378 0.3843 0.050 Uiso calc R 1 1 . .
    O O4 0.33717(17) 0.80532(9) 0.41988(5) 0.0351(3) Uani d . 1 1 . .
    C C5 0.2848(3) 0.49102(16) 0.57502(9) 0.0277(5) Uani d PDU 0.833(3) 1 A 1
    H H5 0.3998 0.5017 0.5667 0.033 Uiso calc PR 0.833(3) 1 A 1
    C C6 0.1996(3) 0.58377(14) 0.57461(9) 0.0288(5) Uani d PD 0.833(3) 1 A 1
    H H6A 0.0873 0.5735 0.5852 0.035 Uiso calc PR 0.833(3) 1 A 1
    H H6B 0.2009 0.6087 0.5357 0.035 Uiso calc PR 0.833(3) 1 A 1
    C C7 0.2706(8) 0.6568(3) 0.61424(15) 0.0391(10) Uani d PD 0.833(3) 1 A 1
    H H7A 0.3827 0.6399 0.6215 0.047 Uiso calc PR 0.833(3) 1 A 1
    H H7B 0.2706 0.7174 0.5944 0.047 Uiso calc PR 0.833(3) 1 A 1
    C C8 0.1887(4) 0.66935(19) 0.67014(11) 0.0491(7) Uani d PDU 0.833(3) 1 A 1
    H H8A 0.2681 0.6949 0.6968 0.059 Uiso calc PR 0.833(3) 1 A 1
    H H8B 0.1065 0.7179 0.6650 0.059 Uiso calc PR 0.833(3) 1 A 1
    C C9 0.1127(4) 0.5907(2) 0.69798(13) 0.0453(8) Uani d PDU 0.833(3) 1 A 1
    H H9A 0.0406 0.5614 0.6702 0.054 Uiso calc PR 0.833(3) 1 A 1
    H H9B 0.0450 0.6160 0.7285 0.054 Uiso calc PR 0.833(3) 1 A 1
    C C10 0.2099(6) 0.5162(3) 0.72271(15) 0.0524(11) Uani d PD 0.833(3) 1 A 1
    H H10A 0.1372 0.4676 0.7372 0.063 Uiso calc PR 0.833(3) 1 A 1
    H H10B 0.2668 0.5425 0.7556 0.063 Uiso calc PR 0.833(3) 1 A 1
    C C11 0.3367(3) 0.46707(17) 0.68355(10) 0.0395(7) Uani d PD 0.833(3) 1 A 1
    H H11A 0.4219 0.5121 0.6746 0.047 Uiso calc PR 0.833(3) 1 A 1
    H H11B 0.3853 0.4148 0.7045 0.047 Uiso calc PR 0.833(3) 1 A 1
    C C12 0.2701(6) 0.4314(2) 0.63067(12) 0.0482(10) Uani d PDU 0.833(3) 1 A 1
    H H12A 0.1557 0.4197 0.6372 0.058 Uiso calc PR 0.833(3) 1 A 1
    H H12B 0.3202 0.3703 0.6232 0.058 Uiso calc PR 0.833(3) 1 A 1
    C C5B 0.2128(17) 0.4898(8) 0.5839(5) 0.0297(15) Uiso d PD 0.167(3) 1 A 2
    H H5B 0.1059 0.5155 0.5936 0.036 Uiso calc PR 0.167(3) 1 A 2
    C C6B 0.3370(13) 0.5619(7) 0.5758(4) 0.0297(15) Uiso d PD 0.167(3) 1 A 2
    H H6C 0.3510 0.5740 0.5350 0.036 Uiso calc PR 0.167(3) 1 A 2
    H H6D 0.4392 0.5388 0.5910 0.036 Uiso calc PR 0.167(3) 1 A 2
    C C7B 0.291(4) 0.6541(14) 0.6063(7) 0.0297(15) Uiso d PD 0.167(3) 1 A 2
    H H7C 0.3672 0.7026 0.5938 0.036 Uiso calc PR 0.167(3) 1 A 2
    H H7D 0.1852 0.6729 0.5924 0.036 Uiso calc PR 0.167(3) 1 A 2
    C C8B 0.2862(16) 0.6565(8) 0.6697(4) 0.0297(15) Uiso d PD 0.167(3) 1 A 2
    H H8C 0.2668 0.7219 0.6809 0.036 Uiso calc PR 0.167(3) 1 A 2
    H H8D 0.3938 0.6402 0.6833 0.036 Uiso calc PR 0.167(3) 1 A 2
    C C9B 0.1692(17) 0.5967(9) 0.7026(6) 0.0297(15) Uiso d PD 0.167(3) 1 A 2
    H H9C 0.1373 0.6298 0.7375 0.036 Uiso calc PR 0.167(3) 1 A 2
    H H9D 0.0728 0.5865 0.6796 0.036 Uiso calc PR 0.167(3) 1 A 2
    C C10B 0.241(3) 0.5046(11) 0.7179(8) 0.0297(15) Uiso d PD 0.167(3) 1 A 2
    H H10C 0.1953 0.4833 0.7541 0.036 Uiso calc PR 0.167(3) 1 A 2
    H H10D 0.3567 0.5124 0.7232 0.036 Uiso calc PR 0.167(3) 1 A 2
    C C11B 0.2108(14) 0.4281(7) 0.6716(4) 0.0297(15) Uiso d PD 0.167(3) 1 A 2
    H H11C 0.2255 0.3688 0.6922 0.036 Uiso calc PR 0.167(3) 1 A 2
    H H11D 0.0953 0.4325 0.6642 0.036 Uiso calc PR 0.167(3) 1 A 2
    C C12B 0.269(3) 0.4122(11) 0.6238(6) 0.0297(15) Uiso d PD 0.167(3) 1 A 2
    H H12C 0.2338 0.3507 0.6098 0.036 Uiso calc PR 0.167(3) 1 A 2
    H H12D 0.3869 0.4118 0.6260 0.036 Uiso calc PR 0.167(3) 1 A 2
    N N1 0.21505(19) 0.43116(10) 0.52915(6) 0.0265(3) Uani d . 1 1 . .
    H H1A 0.1213 0.4064 0.5409 0.040 Uiso d PR 0.833(3) 1 A 1
    H H1B 0.2846 0.3845 0.5212 0.040 Uiso d PR 0.833(3) 1 A 1
    H H1C 0.1984 0.4659 0.4976 0.040 Uiso d PR 0.833(3) 1 A 1
    H H1D 0.2341 0.4641 0.4971 0.040 Uiso d PR 0.167(3) 1 A 2
    H H1E 0.1091 0.4198 0.5322 0.040 Uiso d PR 0.167(3) 1 A 2
    H H1F 0.2687 0.3762 0.5278 0.040 Uiso d PR 0.167(3) 1 A 2
    O O1W 0.0370(2) 0.80506(10) 0.50947(7) 0.0424(4) Uani d . 1 1 . .
    H H1WA 0.061(4) 0.764(2) 0.4866(12) 0.071(9) Uiso d . 1 1 . .
    H H1WB -0.029(3) 0.7817(17) 0.5325(11) 0.060(8) Uiso d . 1 1 . .
loop_
    _atom_site_aniso_label
    _atom_site_aniso_U_11
    _atom_site_aniso_U_22
    _atom_site_aniso_U_33
    _atom_site_aniso_U_12
    _atom_site_aniso_U_13
    _atom_site_aniso_U_23
    C1 0.0283(10) 0.0228(8) 0.0223(8) -0.0050(8) -0.0029(7) -0.0023(6)
    C2 0.0552(13) 0.0230(9) 0.0327(10) 0.0022(9) 0.0148(9) -0.0003(7)
    C3 0.0630(15) 0.0269(9) 0.0239(9) -0.0035(10) 0.0035(9) 0.0029(7)
    C4 0.0287(9) 0.0231(8) 0.0258(8) -0.0011(7) 0.0050(8) 0.0049(7)
    O1 0.0629(10) 0.0207(6) 0.0294(7) 0.0024(6) 0.0016(7) 0.0029(5)
    O2 0.0326(7) 0.0308(7) 0.0331(7) -0.0005(6) 0.0065(6) -0.0058(5)
    O3 0.0427(8) 0.0220(6) 0.0345(7) 0.0010(6) -0.0086(6) 0.0048(5)
    O4 0.0384(8) 0.0296(7) 0.0373(7) 0.0021(6) -0.0091(6) 0.0068(5)
    C5 0.0279(12) 0.0276(11) 0.0277(11) 0.0047(11) -0.0060(10) -0.0061(8)
    C6 0.0406(14) 0.0232(10) 0.0225(10) 0.0022(10) -0.0017(9) 0.0011(8)
    C7 0.054(3) 0.0220(11) 0.0417(19) -0.0071(13) 0.0006(16) -0.0053(12)
    C8 0.070(2) 0.0410(14) 0.0369(14) 0.0016(14) -0.0018(14) -0.0144(11)
    C9 0.0325(16) 0.0675(18) 0.0361(14) 0.0066(14) 0.0040(13) -0.0117(12)
    C10 0.067(3) 0.063(2) 0.0265(14) 0.0106(18) 0.0140(15) 0.0001(13)
    C11 0.0496(16) 0.0371(13) 0.0319(12) 0.0087(12) -0.0139(11) 0.0000(10)
    C12 0.081(2) 0.0314(17) 0.0318(15) 0.0261(18) -0.0134(15) -0.0079(11)
    N1 0.0344(9) 0.0213(7) 0.0236(7) 0.0021(7) -0.0010(6) -0.0009(5)
    O1W 0.0498(10) 0.0402(8) 0.0372(8) -0.0188(8) 0.0151(7) -0.0122(7)
_geom_special_details
;
All e.s.d.'s (except the e.s.d. in the dihedral angle between two l.s. planes)
are estimated using the full covariance matrix. The cell e.s.d.'s are taken
into account individually in the estimation of e.s.d.'s in distances, angles
and torsion angles; correlations between e.s.d.'s in cell parameters are only
used when they are defined by crystal symmetry. An approximate (isotropic)
treatment of cell e.s.d.'s is used for estimating e.s.d.'s involving l.s.
planes.
;
loop_
    _geom_bond_atom_site_label_1
    _geom_bond_atom_site_label_2
    _geom_bond_site_symmetry_2
    _geom_bond_distance
    _geom_bond_publ_flag
    C1 O2 . 1.243(2) ?
    C1 O1 . 1.260(2) ?
    C1 C2 . 1.508(3) ?
    C2 C3 . 1.517(3) ?
    C2 H2A . 0.9900 ?
    C2 H2B . 0.9900 ?
    C3 C4 . 1.501(3) ?
    C3 H3A . 0.9900 ?
    C3 H3B . 0.9900 ?
    C4 O4 . 1.208(2) ?
    C4 O3 . 1.314(2) ?
    O3 H3 . 0.8400 ?
    C5 N1 . 1.506(3) ?
    C5 C6 . 1.514(3) ?
    C5 C12 . 1.577(4) ?
    C5 H5 . 1.0000 ?
    C6 C7 . 1.530(5) ?
    C6 H6A . 0.9900 ?
    C6 H6B . 0.9900 ?
    C7 C8 . 1.505(4) ?
    C7 H7A . 0.9900 ?
    C7 H7B . 0.9900 ?
    C8 C9 . 1.457(4) ?
    C8 H8A . 0.9900 ?
    C8 H8B . 0.9900 ?
    C9 C10 . 1.470(4) ?
    C9 H9A . 0.9900 ?
    C9 H9B . 0.9900 ?
    C10 C11 . 1.581(4) ?
    C10 H10A . 0.9900 ?
    C10 H10B . 0.9900 ?
    C11 C12 . 1.466(4) ?
    C11 H11A . 0.9900 ?
    C11 H11B . 0.9900 ?
    C12 H12A . 0.9900 ?
    C12 H12B . 0.9900 ?
    C5B C6B . 1.485(13) ?
    C5B C12B . 1.539(15) ?
    C5B N1 . 1.547(13) ?
    C5B H5B . 1.0000 ?
    C6B C7B . 1.557(17) ?
    C6B H6C . 0.9900 ?
    C6B H6D . 0.9900 ?
    C7B C8B . 1.506(16) ?
    C7B H7C . 0.9900 ?
    C7B H7D . 0.9900 ?
    C8B C9B . 1.522(14) ?
    C8B H8C . 0.9900 ?
    C8B H8D . 0.9900 ?
    C9B C10B . 1.499(16) ?
    C9B H9C . 0.9900 ?
    C9B H9D . 0.9900 ?
    C10B C11B . 1.573(16) ?
    C10B H10C . 0.9900 ?
    C10B H10D . 0.9900 ?
    C11B C12B . 1.257(15) ?
    C11B H11C . 0.9900 ?
    C11B H11D . 0.9900 ?
    C12B H12C . 0.9900 ?
    C12B H12D . 0.9900 ?
    N1 H1A . 0.9100 ?
    N1 H1B . 0.9100 ?
    N1 H1C . 0.9100 ?
    N1 H1D . 0.9100 ?
    N1 H1E . 0.9100 ?
    N1 H1F . 0.9100 ?
    O1W H1WA . 0.83(3) ?
    O1W H1WB . 0.85(3) ?
loop_
    _geom_angle_atom_site_label_1
    _geom_angle_atom_site_label_2
    _geom_angle_atom_site_label_3
    _geom_angle_site_symmetry_1
    _geom_angle_site_symmetry_3
    _geom_angle
    _geom_angle_publ_flag
    O2 C1 O1 . . 123.91(17) ?
    O2 C1 C2 . . 119.76(16) ?
    O1 C1 C2 . . 116.32(16) ?
    C1 C2 C3 . . 114.74(17) ?
    C1 C2 H2A . . 108.6 ?
    C3 C2 H2A . . 108.6 ?
    C1 C2 H2B . . 108.6 ?
    C3 C2 H2B . . 108.6 ?
    H2A C2 H2B . . 107.6 ?
    C4 C3 C2 . . 113.84(17) ?
    C4 C3 H3A . . 108.8 ?
    C2 C3 H3A . . 108.8 ?
    C4 C3 H3B . . 108.8 ?
    C2 C3 H3B . . 108.8 ?
    H3A C3 H3B . . 107.7 ?
    O4 C4 O3 . . 123.63(16) ?
    O4 C4 C3 . . 124.51(16) ?
    O3 C4 C3 . . 111.86(16) ?
    C4 O3 H3 . . 109.5 ?
    N1 C5 C6 . . 108.26(17) ?
    N1 C5 C12 . . 105.3(2) ?
    C6 C5 C12 . . 116.5(2) ?
    N1 C5 H5 . . 108.9 ?
    C6 C5 H5 . . 108.9 ?
    C12 C5 H5 . . 108.9 ?
    C5 C6 C7 . . 114.5(3) ?
    C5 C6 H6A . . 108.6 ?
    C7 C6 H6A . . 108.6 ?
    C5 C6 H6B . . 108.6 ?
    C7 C6 H6B . . 108.6 ?
    H6A C6 H6B . . 107.6 ?
    C8 C7 C6 . . 116.3(4) ?
    C8 C7 H7A . . 108.2 ?
    C6 C7 H7A . . 108.2 ?
    C8 C7 H7B . . 108.2 ?
    C6 C7 H7B . . 108.2 ?
    H7A C7 H7B . . 107.4 ?
    C9 C8 C7 . . 120.5(3) ?
    C9 C8 H8A . . 107.2 ?
    C7 C8 H8A . . 107.2 ?
    C9 C8 H8B . . 107.2 ?
    C7 C8 H8B . . 107.2 ?
    H8A C8 H8B . . 106.8 ?
    C8 C9 C10 . . 120.0(3) ?
    C8 C9 H9A . . 107.3 ?
    C10 C9 H9A . . 107.3 ?
    C8 C9 H9B . . 107.3 ?
    C10 C9 H9B . . 107.3 ?
    H9A C9 H9B . . 106.9 ?
    C9 C10 C11 . . 117.9(3) ?
    C9 C10 H10A . . 107.8 ?
    C11 C10 H10A . . 107.8 ?
    C9 C10 H10B . . 107.8 ?
    C11 C10 H10B . . 107.8 ?
    H10A C10 H10B . . 107.2 ?
    C12 C11 C10 . . 113.6(3) ?
    C12 C11 H11A . . 108.9 ?
    C10 C11 H11A . . 108.9 ?
    C12 C11 H11B . . 108.9 ?
    C10 C11 H11B . . 108.9 ?
    H11A C11 H11B . . 107.7 ?
    C11 C12 C5 . . 119.7(3) ?
    C11 C12 H12A . . 107.4 ?
    C5 C12 H12A . . 107.4 ?
    C11 C12 H12B . . 107.4 ?
    C5 C12 H12B . . 107.4 ?
    H12A C12 H12B . . 106.9 ?
    C6B C5B C12B . . 111.5(12) ?
    C6B C5B N1 . . 105.3(9) ?
    C12B C5B N1 . . 96.7(9) ?
    C6B C5B H5B . . 113.9 ?
    C12B C5B H5B . . 113.9 ?
    N1 C5B H5B . . 113.9 ?
    C5B C6B C7B . . 111.1(14) ?
    C5B C6B H6C . . 109.4 ?
    C7B C6B H6C . . 109.4 ?
    C5B C6B H6D . . 109.4 ?
    C7B C6B H6D . . 109.4 ?
    H6C C6B H6D . . 108.0 ?
    C8B C7B C6B . . 119.3(16) ?
    C8B C7B H7C . . 107.5 ?
    C6B C7B H7C . . 107.5 ?
    C8B C7B H7D . . 107.5 ?
    C6B C7B H7D . . 107.5 ?
    H7C C7B H7D . . 107.0 ?
    C7B C8B C9B . . 121.2(14) ?
    C7B C8B H8C . . 107.0 ?
    C9B C8B H8C . . 107.0 ?
    C7B C8B H8D . . 107.0 ?
    C9B C8B H8D . . 107.0 ?
    H8C C8B H8D . . 106.8 ?
    C10B C9B C8B . . 111.2(13) ?
    C10B C9B H9C . . 109.4 ?
    C8B C9B H9C . . 109.4 ?
    C10B C9B H9D . . 109.4 ?
    C8B C9B H9D . . 109.4 ?
    H9C C9B H9D . . 108.0 ?
    C9B C10B C11B . . 112.6(14) ?
    C9B C10B H10C . . 109.1 ?
    C11B C10B H10C . . 109.1 ?
    C9B C10B H10D . . 109.1 ?
    C11B C10B H10D . . 109.1 ?
    H10C C10B H10D . . 107.8 ?
    C12B C11B C10B . . 133.8(15) ?
    C12B C11B H11C . . 103.8 ?
    C10B C11B H11C . . 103.8 ?
    C12B C11B H11D . . 103.8 ?
    C10B C11B H11D . . 103.8 ?
    H11C C11B H11D . . 105.4 ?
    C11B C12B C5B . . 107.4(13) ?
    C11B C12B H12C . . 110.2 ?
    C5B C12B H12C . . 110.2 ?
    C11B C12B H12D . . 110.2 ?
    C5B C12B H12D . . 110.2 ?
    H12C C12B H12D . . 108.5 ?
    C5 N1 H1A . . 109.9 ?
    C5B N1 H1A . . 86.8 ?
    C5 N1 H1B . . 108.6 ?
    C5B N1 H1B . . 125.6 ?
    H1A N1 H1B . . 109.5 ?
    C5 N1 H1C . . 109.9 ?
    C5B N1 H1C . . 112.9 ?
    H1A N1 H1C . . 109.5 ?
    H1B N1 H1C . . 109.5 ?
    C5 N1 H1D . . 103.8 ?
    C5B N1 H1D . . 114.9 ?
    H1A N1 H1D . . 127.8 ?
    H1B N1 H1D . . 95.6 ?
    C5 N1 H1E . . 115.3 ?
    C5B N1 H1E . . 91.1 ?
    H1B N1 H1E . . 121.0 ?
    H1C N1 H1E . . 90.8 ?
    H1D N1 H1E . . 109.5 ?
    C5 N1 H1F . . 109.1 ?
    C5B N1 H1F . . 120.6 ?
    H1A N1 H1F . . 95.9 ?
    H1C N1 H1F . . 121.5 ?
    H1D N1 H1F . . 109.5 ?
    H1E N1 H1F . . 109.5 ?
    H1WA O1W H1WB . . 107(2) ?
loop_
    _geom_torsion_atom_site_label_1
    _geom_torsion_atom_site_label_2
    _geom_torsion_atom_site_label_3
    _geom_torsion_atom_site_label_4
    _geom_torsion_site_symmetry_1
    _geom_torsion_site_symmetry_2
    _geom_torsion_site_symmetry_3
    _geom_torsion_site_symmetry_4
    _geom_torsion
    _geom_torsion_publ_flag
    O2 C1 C2 C3 . . . . -1.1(3) ?
    O1 C1 C2 C3 . . . . 177.55(17) ?
    C1 C2 C3 C4 . . . . 69.2(2) ?
    C2 C3 C4 O4 . . . . 7.5(3) ?
    C2 C3 C4 O3 . . . . -173.33(17) ?
    N1 C5 C6 C7 . . . . -173.0(2) ?
    C12 C5 C6 C7 . . . . 68.7(4) ?
    C5 C6 C7 C8 . . . . -99.4(4) ?
    C6 C7 C8 C9 . . . . 32.6(6) ?
    C7 C8 C9 C10 . . . . 70.8(5) ?
    C8 C9 C10 C11 . . . . -54.0(5) ?
    C9 C10 C11 C12 . . . . -53.1(5) ?
    C10 C11 C12 C5 . . . . 97.5(4) ?
    N1 C5 C12 C11 . . . . 176.1(3) ?
    C6 C5 C12 C11 . . . . -63.9(5) ?
    C12B C5B C6B C7B . . . . -108.6(15) ?
    N1 C5B C6B C7B . . . . 147.6(12) ?
    C5B C6B C7B C8B . . . . 68(3) ?
    C6B C7B C8B C9B . . . . -63(3) ?
    C7B C8B C9B C10B . . . . 91.6(19) ?
    C8B C9B C10B C11B . . . . -90.2(17) ?
    C9B C10B C11B C12B . . . . 76(2) ?
    C10B C11B C12B C5B . . . . -70(2) ?
    C6B C5B C12B C11B . . . . 100.1(17) ?
    N1 C5B C12B C11B . . . . -150.5(14) ?
    C6 C5 N1 C5B . . . . -60.1(11) ?
    C12 C5 N1 C5B . . . . 65.1(12) ?
    C6B C5B N1 C5 . . . . 30.7(7) ?
    C12B C5B N1 C5 . . . . -83.8(15) ?
loop_
    _geom_hbond_atom_site_label_D
    _geom_hbond_atom_site_label_H
    _geom_hbond_atom_site_label_A
    _geom_hbond_site_symmetry_A
    _geom_hbond_distance_DH
    _geom_hbond_distance_HA
    _geom_hbond_distance_DA
    _geom_hbond_angle_DHA
    _geom_hbond_publ_flag
    O3 H3 O1 8_665 0.84 1.72 2.5586(18) 179 y
    N1 H1A O2 5_566 0.91 1.93 2.834(2) 175 y
    N1 H1B O1W 8_655 0.91 1.91 2.804(2) 168 y
    N1 H1C O1 . 0.91 1.89 2.7866(19) 168 y
    N1 H1A O2 5_566 0.91 1.93 2.834(2) 175 y
    O1W H1WA O2 . 0.83(3) 1.99(3) 2.807(2) 167(3) y
    O1W H1WB O4 4_466 0.85(3) 2.03(3) 2.855(2) 165(2) y
_iucr_refine_instructions_details
;
TITL 11s_sk67_succ8am_0s in Pbca
CELL  0.71073   8.4221  14.3704  23.7031   90.000   90.000   90.000
ZERR     8.00   0.0006   0.0009   0.0016    0.000    0.000    0.000
LATT   1
SYMM  1/2 - X, - Y, 1/2 + Z
SYMM  - X, 1/2 + Y, 1/2 - Z
SYMM  1/2 + X, 1/2 - Y, - Z
SFAC  C    H    N    O
UNIT  96   200  8    40
MERG   2
OMIT    -2.00  56.00
DELU     0.003   0.003 C8 C9
SIMU     0.010   0.020   1.700 C8 C9
DELU     0.003   0.003 C5 C12
SIMU     0.010   0.020   1.700 C5 C12
EQIV $1 -x+1/2, y+1/2, z
EQIV $2 -x, -y+1, -z+1
EQIV $3 -x+1/2, y-1/2, z
EQIV $4 x-1/2, -y+3/2, -z+1
HTAB O3 O1_$1
HTAB N1 O2_$2
HTAB N1 O1W_$3
HTAB N1 O1
HTAB N1 O1
HTAB N1 O2_$2
HTAB N1 O1W_$3
HTAB O1W O2
HTAB O1W O4_$4
FMAP   2
PLAN    5
ACTA
BOND   $H
CONF
L.S.   6
TEMP  -100.00
WGHT    0.072100    0.424100
FVAR       0.11087   0.02972   0.83317
MOLE    1
C1    1    0.168818    0.607169    0.410317    11.00000    0.02828    0.02283 =
         0.02232   -0.00227   -0.00287   -0.00495
C2    1    0.257317    0.642257    0.359281    11.00000    0.05523    0.02296 =
         0.03265   -0.00025    0.01480    0.00219
AFIX  23
H2A   2    0.241627    0.597595    0.327973    11.00000   -1.20000
H2B   2    0.372160    0.643523    0.368156    11.00000   -1.20000
AFIX   0
C3    1    0.207743    0.738209    0.339302    11.00000    0.06300    0.02691 =
         0.02393    0.00286    0.00349   -0.00349
AFIX  23
H3A   2    0.256496    0.750129    0.301991    11.00000   -1.20000
H3B   2    0.091036    0.739094    0.334344    11.00000   -1.20000
AFIX   0
C4    1    0.253964    0.815215    0.378798    11.00000    0.02874    0.02305 =
         0.02583    0.00493    0.00502   -0.00110
O1    4    0.203225    0.526243    0.426780    11.00000    0.06291    0.02065 =
         0.02940    0.00291    0.00165    0.00244
O2    4    0.066340    0.657012    0.432921    11.00000    0.03256    0.03076 =
         0.03307   -0.00585    0.00647   -0.00049
O3    4    0.194598    0.895653    0.363016    11.00000    0.04275    0.02202 =
         0.03445    0.00479   -0.00855    0.00104
AFIX 147
H3    2    0.228720    0.937834    0.384345    11.00000   -1.50000
AFIX   0
O4    4    0.337169    0.805324    0.419881    11.00000    0.03838    0.02965 =
         0.03728    0.00683   -0.00911    0.00213
MOLE    2
PART    1
SAME C5B > C12B
C5    1    0.284782    0.491016    0.575025    31.00000    0.02786    0.02759 =
         0.02769   -0.00611   -0.00596    0.00475
AFIX  13
H5    2    0.399781    0.501653    0.566739    31.00000   -1.20000
AFIX   0
C6    1    0.199567    0.583773    0.574608    31.00000    0.04061    0.02325 =
         0.02251    0.00111   -0.00172    0.00218
AFIX  23
H6A   2    0.087262    0.573473    0.585246    31.00000   -1.20000
H6B   2    0.200872    0.608716    0.535677    31.00000   -1.20000
AFIX   0
C7    1    0.270577    0.656788    0.614237    31.00000    0.05372    0.02201 =
         0.04166   -0.00531    0.00064   -0.00713
AFIX  23
H7A   2    0.382679    0.639930    0.621547    31.00000   -1.20000
H7B   2    0.270600    0.717429    0.594418    31.00000   -1.20000
AFIX   0
C8    1    0.188673    0.669346    0.670142    31.00000    0.06958    0.04100 =
         0.03687   -0.01438   -0.00183    0.00160
AFIX  23
H8A   2    0.268100    0.694880    0.696756    31.00000   -1.20000
H8B   2    0.106540    0.717888    0.664974    31.00000   -1.20000
AFIX   0
C9    1    0.112670    0.590658    0.697981    31.00000    0.03252    0.06746 =
         0.03606   -0.01174    0.00396    0.00659
AFIX  23
H9A   2    0.040647    0.561354    0.670161    31.00000   -1.20000
H9B   2    0.045046    0.616033    0.728484    31.00000   -1.20000
AFIX   0
C10   1    0.209941    0.516202    0.722711    31.00000    0.06737    0.06342 =
         0.02654    0.00006    0.01398    0.01061
AFIX  23
H10A  2    0.137186    0.467636    0.737176    31.00000   -1.20000
H10B  2    0.266784    0.542460    0.755622    31.00000   -1.20000
AFIX   0
C11   1    0.336672    0.467071    0.683552    31.00000    0.04957    0.03708 =
         0.03193    0.00001   -0.01394    0.00871
AFIX  23
H11A  2    0.421932    0.512146    0.674613    31.00000   -1.20000
H11B  2    0.385307    0.414782    0.704549    31.00000   -1.20000
AFIX   0
C12   1    0.270067    0.431443    0.630674    31.00000    0.08148    0.03141 =
         0.03177   -0.00791   -0.01339    0.02606
AFIX  23
H12A  2    0.155690    0.419705    0.637170    31.00000   -1.20000
H12B  2    0.320174    0.370343    0.623238    31.00000   -1.20000
AFIX   0
PART    2
SAME C5 > C12
C5B   1    0.212807    0.489774    0.583870   -31.00000   21.00000
AFIX  13
H5B   2    0.105930    0.515502    0.593589   -31.00000   -1.20000
AFIX   0
C6B   1    0.337009    0.561907    0.575836   -31.00000   21.00000
AFIX  23
H6C   2    0.351047    0.574029    0.535024   -31.00000   -1.20000
H6D   2    0.439238    0.538827    0.590977   -31.00000   -1.20000
AFIX   0
C7B   1    0.291290    0.654139    0.606262   -31.00000   21.00000
AFIX  23
H7C   2    0.367169    0.702575    0.593802   -31.00000   -1.20000
H7D   2    0.185163    0.672884    0.592357   -31.00000   -1.20000
AFIX   0
C8B   1    0.286166    0.656524    0.669740   -31.00000   21.00000
AFIX  23
H8C   2    0.266822    0.721944    0.680883   -31.00000   -1.20000
H8D   2    0.393816    0.640249    0.683305   -31.00000   -1.20000
AFIX   0
C9B   1    0.169235    0.596743    0.702623   -31.00000   21.00000
AFIX  23
H9C   2    0.137326    0.629810    0.737466   -31.00000   -1.20000
H9D   2    0.072795    0.586512    0.679563   -31.00000   -1.20000
AFIX   0
C10B  1    0.240847    0.504617    0.717868   -31.00000   21.00000
AFIX  23
H10C  2    0.195318    0.483297    0.754141   -31.00000   -1.20000
H10D  2    0.356670    0.512442    0.723188   -31.00000   -1.20000
AFIX   0
C11B  1    0.210767    0.428132    0.671600   -31.00000   21.00000
AFIX  23
H11C  2    0.225475    0.368816    0.692190   -31.00000   -1.20000
H11D  2    0.095327    0.432493    0.664182   -31.00000   -1.20000
AFIX   0
C12B  1    0.269482    0.412151    0.623800   -31.00000   21.00000
AFIX  23
H12C  2    0.233752    0.350725    0.609785   -31.00000   -1.20000
H12D  2    0.386863    0.411843    0.626019   -31.00000   -1.20000
AFIX   0
PART    0
N1    3    0.215049    0.431159    0.529155    11.00000    0.03443    0.02133 =
         0.02363   -0.00087   -0.00099    0.00213
PART    1
AFIX   3
H1A   2    0.121304    0.406394    0.540942    31.00000   -1.50000
H1B   2    0.284580    0.384481    0.521236    31.00000   -1.50000
H1C   2    0.198433    0.465860    0.497589    31.00000   -1.50000
PART    2
H1D   2    0.234062    0.464058    0.497056   -31.00000   -1.50000
H1E   2    0.109123    0.419752    0.532242   -31.00000   -1.50000
H1F   2    0.268690    0.376237    0.527783   -31.00000   -1.50000
AFIX   0
MOLE    3
PART    0
O1W   4    0.036958    0.805060    0.509471    11.00000    0.04978    0.04018 =
         0.03716   -0.01217    0.01514   -0.01883
H1WA  2    0.060589    0.763604    0.486640    11.00000    0.07113
H1WB  2   -0.029289    0.781698    0.532492    11.00000    0.06028
HKLF    4
REM  11s_sk67_succ8am_0s in Pbca
REM R1 =  0.0504 for   2245 Fo > 4sig(Fo)  and  0.0828 for all   3461 data
REM    198 parameters refined using     30 restraints
END
WGHT      0.0721      0.4241
REM Highest difference peak  0.639,  deepest hole -0.401,  1-sigma level  0.047
Q1    1   0.3690  0.4595  0.6233  11.00000  0.05    0.64
Q2    1   0.1271  0.4869  0.6923  11.00000  0.05    0.41
Q3    1   0.2187  0.5654  0.7081  11.00000  0.05    0.21
Q4    1   0.2668  0.4206  0.6615  11.00000  0.05    0.19
Q5    1   0.1583  0.3764  0.6412  11.00000  0.05    0.19
;
