# Supplementary material for: Cyclo­octanaminium hydrogen succinate monohydrate
Source: Acta Crystallogr Sect E Struct Rep Online. 2012 Mar 28;68(Pt 4):o1204. doi: 10.1107/S1600536812011208 (PMC3344141; doi:10.1107/S1600536812011208)
Supplement: Supplementary file 2 [file e-68-o1204-Isup2.hkl]

#
# h,k,l, Fc-squared, Fo-squared, sigma(Fo-squared) and status flag
#
data_I
_shelx_title ' 11s_sk67_succ8am_0s in Pbca'
_shelx_refln_list_code          4
_shelx_F_calc_maximum      424.03
_exptl_crystal_F_000      1152.00
_reflns_d_resolution_high  0.7571
 
loop_
 _symmetry_equiv_pos_as_xyz
 'x, y, z'
 '-x+1/2, -y, z+1/2'
 '-x, y+1/2, -z+1/2'
 'x+1/2, -y+1/2, -z'
 '-x, -y, -z'
 'x-1/2, y, -z-1/2'
 'x, -y-1/2, z-1/2'
 '-x-1/2, y-1/2, z'
 
_cell_length_a     8.4221
_cell_length_b    14.3704
_cell_length_c    23.7031
_cell_angle_alpha  90.000
_cell_angle_beta   90.000
_cell_angle_gamma  90.000
 
_shelx_F_squared_multiplier     1.000
 
loop_
 _refln_index_h
 _refln_index_k
 _refln_index_l
 _refln_F_squared_calc
 _refln_F_squared_meas
 _refln_F_squared_sigma
 _refln_observed_status
   2   0   0   179803.48   170231.20    924.93 o
   4   0   0    11068.57    10616.72     95.99 o
   6   0   0       57.47       60.20     13.83 o
   8   0   0      810.29      707.73     39.05 o
  10   0   0        4.62        8.13     17.90 o
   2   1   0    11922.95    11757.23    207.44 o
   4   1   0      970.69     1055.11     22.10 o
   6   1   0     1577.87     1766.96     34.46 o
   8   1   0        1.47       -0.81      9.78 o
  10   1   0       57.56       56.54     16.11 o
   0   2   0     7019.69     7161.00     41.88 o
   2   2   0    18127.52    17589.59    504.76 o
   4   2   0        4.01        6.26      5.67 o
   6   2   0       54.72       45.79      9.96 o
   8   2   0       45.80       24.17     11.21 o
  10   2   0      333.66      301.32     24.08 o
   2   3   0     9995.29    10243.36    135.50 o
   4   3   0     4713.61     4611.18     52.47 o
   6   3   0        7.29        4.19      7.75 o
   8   3   0       31.05       31.38     12.04 o
  10   3   0      127.21      104.94     26.84 o
   0   4   0     3681.97     3096.10     38.23 o
   2   4   0       40.68       16.92      4.67 o
   4   4   0      107.52      112.77      9.58 o
   6   4   0       36.19       50.41     13.02 o
   8   4   0        3.45        2.08     10.16 o
  10   4   0        9.28       -0.81     20.34 o
   2   5   0      467.97      502.83     18.43 o
   4   5   0     3122.12     3246.69     78.50 o
   6   5   0       45.15       30.42     11.80 o
   8   5   0      162.54      174.39     16.80 o
  10   5   0       87.88      144.80     30.91 o
   0   6   0     1612.91     1798.13     25.55 o
   2   6   0      314.19      339.44     10.74 o
   4   6   0      727.79      721.07     58.57 o
   6   6   0      346.32      367.99     30.91 o
   8   6   0       20.41       13.02     18.71 o
  10   6   0      220.62      152.12     31.73 o
   2   7   0     1104.60     1082.64     17.96 o
   4   7   0     2663.16     2798.34    105.35 o
   6   7   0       56.00       22.93      8.99 o
   8   7   0        3.94       17.08     19.52 o
  10   7   0        9.69       32.54     24.40 o
   0   8   0     1362.80     1046.66     23.50 o
   2   8   0      166.41      166.52     10.03 o
   4   8   0      125.59      155.81     11.70 o
   6   8   0        0.08        5.69     15.46 o
   8   8   0       40.85       66.71     24.40 o
  10   8   0       67.54       84.60     30.10 o
   2   9   0      633.88      613.84     16.63 o
   4   9   0     1214.34     1126.04     23.43 o
   6   9   0       22.78       -8.13     15.46 o
   8   9   0        1.05       17.90     19.52 o
   0  10   0     1301.42     1250.32     42.30 o
   2  10   0       59.31       58.89      8.35 o
   4  10   0      182.09      170.13     13.39 o
   6  10   0      783.56      794.77     48.81 o
   8  10   0       16.09       45.55     21.96 o
   2  11   0      378.64      382.28     16.16 o
   4  11   0     1565.40     1488.67     57.76 o
   6  11   0      539.62      567.81     43.93 o
   8  11   0       32.66       28.47     23.59 o
   0  12   0     1662.49     1422.18     34.46 o
   2  12   0      780.05      717.81     20.83 o
   4  12   0      389.97      410.81     34.17 o
   6  12   0      322.79      362.81     39.05 o
   8  12   0        1.85       17.08     22.78 o
   2  13   0     1714.15     1771.65     36.60 o
   4  13   0     1855.10     1827.08     67.52 o
   6  13   0      466.43      494.60     44.74 o
   8  13   0       51.09       13.02     23.59 o
   0  14   0       73.81      108.32     15.17 o
   2  14   0        4.80       11.05      9.91 o
   4  14   0      188.03      196.05     28.47 o
   6  14   0      561.85      558.05     48.00 o
   2  15   0       41.39       41.15     14.59 o
   4  15   0       32.50       20.34     19.52 o
   6  15   0        1.00        4.07     19.52 o
   0  16   0       54.55       83.54     15.75 o
   2  16   0        0.08       -2.17     12.70 o
   4  16   0       74.75       80.53     26.03 o
   2  17   0      293.77      287.36     20.65 o
   0  18   0      192.49      252.18     35.79 o
   2  18   0       44.26       61.77     16.31 o
   1   1   1     2068.07     1993.65     12.31 o
   2   1   1       18.78       11.24      3.58 o
   3   1   1     3275.52     3078.18     22.29 o
   4   1   1       11.09        0.57      4.16 o
   5   1   1      189.51      193.65      9.86 o
   6   1   1        1.18       -3.09      5.34 o
   7   1   1      143.23      163.20     10.76 o
   8   1   1      102.27      106.79     10.25 o
   9   1   1       23.24       18.90      8.92 o
  10   1   1       22.63       17.65      9.91 o
  11   1   1       11.45        9.36     16.11 o
   0   2   1     3685.76     3580.17     20.46 o
   1   2   1      158.52      203.80      5.41 o
   2   2   1     1126.33     1304.02     84.78 o
   3   2   1     1276.93     1050.83     13.30 o
   4   2   1       59.16       42.60      5.22 o
   5   2   1        9.14       15.05      5.24 o
   6   2   1      104.76       93.58      8.10 o
   7   2   1       10.11        6.94      6.62 o
   8   2   1        0.02       -1.94      7.42 o
   9   2   1       90.46      107.02     11.52 o
  10   2   1       60.57       73.63     13.90 o
  11   2   1       25.21       36.92     16.96 o
   1   3   1      232.06      287.86     12.10 o
   2   3   1        2.32        5.43      2.49 o
   3   3   1      972.17      963.01     12.48 o
   4   3   1      350.63      382.97     10.06 o
   5   3   1      970.71      992.30     16.97 o
   6   3   1       12.94       10.71      5.84 o
   7   3   1       43.42       56.19      8.10 o
   8   3   1        2.05        9.25      7.42 o
   9   3   1      241.83      290.05     15.79 o
  10   3   1        0.02        7.73     13.81 o
   0   4   1     4927.81     5395.31     87.12 o
   1   4   1      622.26      546.62     23.24 o
   2   4   1     6781.67     6896.99     83.55 o
   3   4   1     1426.00     1472.79     15.22 o
   4   4   1      239.89      216.20      8.98 o
   5   4   1      667.95      648.10     13.97 o
   6   4   1       79.97       80.48      7.64 o
   7   4   1      360.68      388.03     14.01 o
   8   4   1       21.97       28.52      8.21 o
   9   4   1      139.75      115.28     14.23 o
  10   4   1       48.28       89.60     18.69 o
   1   5   1     1165.03      974.63     29.77 o
   2   5   1     4331.30     4149.04     40.05 o
   3   5   1     1923.85     2028.98     24.66 o
   4   5   1      717.40      708.29     21.13 o
   5   5   1        6.44        4.56      5.07 o
   6   5   1      134.56      111.86      8.19 o
   7   5   1        7.74        5.33      6.68 o
   8   5   1       38.73       18.65      9.44 o
   9   5   1       17.42       14.80     14.66 o
  10   5   1        7.71       19.85     15.75 o
   0   6   1       94.32      123.11      7.82 o
   1   6   1     4130.12     4370.22     35.65 o
   2   6   1       35.18       44.13      5.28 o
   3   6   1      105.84       89.44      5.75 o
   4   6   1       20.21       24.73      6.51 o
   5   6   1      222.31      239.30      9.68 o
   6   6   1      111.08       95.70      7.95 o
   7   6   1       34.76       22.29      7.16 o
   8   6   1       75.61       36.27     16.27 o
   9   6   1      112.05      158.32     34.17 o
  10   6   1       95.70       52.00     18.11 o
   1   7   1      225.70      244.90      7.30 o
   2   7   1      170.12      139.79      6.23 o
   3   7   1     3278.12     3263.57     43.44 o
   4   7   1      164.81      165.35      7.98 o
   5   7   1      695.43      662.85     15.03 o
   6   7   1        2.54        8.97      5.69 o
   7   7   1       31.91       24.00     12.65 o
   8   7   1       42.20       37.20     14.92 o
   9   7   1      265.03      277.66     25.29 o
  10   7   1        1.83       -5.54     15.50 o
   0   8   1     1257.92     1566.05     22.93 o
   1   8   1     3364.56     3149.71     22.16 o
   2   8   1       10.37        4.63      3.85 o
   3   8   1        8.69       13.25      4.60 o
   4   8   1      301.18      321.52      9.66 o
   5   8   1      939.92     1046.84     18.55 o
   6   8   1       28.52       30.51     12.65 o
   7   8   1        3.44        4.29     11.46 o
   8   8   1       25.73        8.95     13.81 o
   9   8   1       13.39       19.07     15.81 o
  10   8   1        2.63       -2.88     15.81 o
   1   9   1      359.50      347.36      9.30 o
   2   9   1       86.46      102.30      6.39 o
   3   9   1       17.03       16.14      5.22 o
   4   9   1        1.38        8.26      4.78 o
   5   9   1        0.35        0.46      7.10 o
   6   9   1       28.51       12.58     11.70 o
   7   9   1      414.66      420.56     27.28 o
   8   9   1       15.58        4.88     13.81 o
   9   9   1        5.29        2.01     14.59 o
   0  10   1     1640.76     1892.04     28.89 o
   1  10   1     1355.18     1222.23     16.24 o
   2  10   1      803.75      819.39     13.78 o
   3  10   1      891.78      867.91     15.05 o
   4  10   1        0.10        2.31      7.25 o
   5  10   1       78.83       95.61     15.40 o
   6  10   1       31.89       57.37     14.66 o
   7  10   1       15.38       26.63     14.92 o
   8  10   1        1.20       14.24     14.66 o
   9  10   1       52.13       63.50     19.46 o
   1  11   1        0.06        2.81      4.67 o
   2  11   1      395.58      431.77     11.62 o
   3  11   1      524.06      485.25     12.52 o
   4  11   1      290.28      256.53     27.25 o
   5  11   1        0.16       -1.30     11.46 o
   6  11   1       79.51       53.32     15.17 o
   7  11   1       18.48       20.04     14.64 o
   8  11   1       25.23       -2.11     15.05 o
   9  11   1       21.23       24.83     18.11 o
   0  12   1     1330.80     1213.77     26.91 o
   1  12   1      329.09      327.60     10.65 o
   2  12   1      566.58      506.18     13.01 o
   3  12   1       40.05       30.08      7.40 o
   4  12   1      208.64      203.36     20.11 o
   5  12   1      218.11      175.97     19.84 o
   6  12   1      111.32      112.71     19.26 o
   7  12   1        0.11      -11.71     13.19 o
   8  12   1        5.83        3.30     15.24 o
   1  13   1      223.41      227.43      9.90 o
   2  13   1       54.94       65.62      7.47 o
   3  13   1      328.43      324.20     16.57 o
   4  13   1       70.85       50.03     14.92 o
   5  13   1        2.51        4.39     12.36 o
   6  13   1       46.39       80.97     17.80 o
   7  13   1      100.94       51.48     18.06 o
   8  13   1       61.79       63.25     19.84 o
   0  14   1       20.16        0.78      7.81 o
   1  14   1     1482.31     1378.22     21.98 o
   2  14   1        1.59        3.81      6.74 o
   3  14   1        5.55       -3.82      8.76 o
   4  14   1        0.03       -5.87     10.88 o
   5  14   1      123.50      123.05     27.25 o
   6  14   1        0.41        0.52     13.51 o
   7  14   1       85.19       86.60     19.84 o
   1  15   1      114.64      113.21      9.58 o
   2  15   1        0.02        3.43      7.61 o
   3  15   1       29.84       45.12     12.39 o
   4  15   1        1.23        1.52     12.86 o
   5  15   1        0.41       -8.50     13.44 o
   6  15   1        6.74       -9.36     14.96 o
   0  16   1       63.40       54.86     10.38 o
   1  16   1       52.17       61.28      9.03 o
   2  16   1       94.67       99.68     11.21 o
   3  16   1       12.08        7.79      9.58 o
   4  16   1      115.39      135.86     20.99 o
   5  16   1        0.23      -12.58     14.08 o
   1  17   1        7.74       -2.01      7.83 o
   2  17   1        1.50        7.29      9.31 o
   3  17   1       13.58      -11.33     11.51 o
   4  17   1        0.10        0.81     21.15 o
   0  18   1       65.94       62.43     18.69 o
   1  18   1      304.31      291.45     16.69 o
   2  18   1       89.54       85.74     11.20 o
   3  18   1      127.83      137.92     18.54 o
   0   0   2    15850.63    15814.71    115.10 o
   1   0   2      634.73      859.54     11.46 o
   2   0   2      920.90      963.48     15.75 o
   3   0   2       73.20      110.85      8.33 o
   4   0   2     1272.54     1290.60     24.40 o
   5   0   2        0.00       -0.81      6.90 o
   6   0   2       30.90       12.42      8.57 o
   7   0   2      260.57      286.28     18.69 o
   8   0   2      449.04      420.16     23.01 o
   9   0   2        7.57       -5.69     10.93 o
  10   0   2        7.07      -13.83     13.83 o
  11   0   2      329.00      254.62     36.61 o
   1   1   2      168.04      181.51      3.50 o
   2   1   2      230.51      186.22     15.13 o
   3   1   2        2.78        4.91      3.54 o
   4   1   2     4153.34     4403.01     34.40 o
   5   1   2      171.56      181.31     11.01 o
   6   1   2      358.18      335.20     12.46 o
   7   1   2      639.13      628.11     17.15 o
   8   1   2       43.22       38.93      8.50 o
   9   1   2        0.30       -7.18      7.91 o
  10   1   2        3.03       -2.29      9.36 o
  11   1   2        0.59       -6.10     14.38 o
   0   2   2     1218.41     1254.98      9.61 o
   1   2   2    20117.06    19279.14     94.66 o
   2   2   2     9441.89    10128.34     75.87 o
   3   2   2      168.17      125.89      6.14 o
   4   2   2      410.86      485.53     11.24 o
   5   2   2      111.48      133.87      8.06 o
   6   2   2       37.24       48.06      7.03 o
   7   2   2       40.79       76.61     10.57 o
   8   2   2        2.81        0.12      7.27 o
   9   2   2       14.83       44.21      9.63 o
  10   2   2      124.00      142.62     16.11 o
  11   2   2       14.97       32.69     16.90 o
   1   3   2      288.43      270.78      4.56 o
   2   3   2      347.84      315.13     24.98 o
   3   3   2     1356.09     1326.15     19.02 o
   4   3   2      482.65      470.78     10.88 o
   5   3   2      614.55      604.71     13.76 o
   6   3   2        1.88       -1.66      5.28 o
   7   3   2        3.04       -2.93      6.29 o
   8   3   2       10.50       14.49      7.44 o
   9   3   2      160.97      191.39     13.50 o
  10   3   2       63.69       90.68     18.69 o
   0   4   2      279.34      282.94      8.19 o
   1   4   2      305.22      316.05      5.17 o
   2   4   2      128.55       72.06      7.04 o
   3   4   2      160.94      211.44      5.47 o
   4   4   2        0.73       -2.14      3.91 o
   5   4   2       25.51       18.51      5.22 o
   6   4   2        0.03       -5.42      5.42 o
   7   4   2       63.16       70.11      8.65 o
   8   4   2       26.19       18.76      7.97 o
   9   4   2        0.26        2.43      9.77 o
  10   4   2       12.81       15.74     15.40 o
   1   5   2      635.78      740.22     10.00 o
   2   5   2     1094.04     1163.72     44.96 o
   3   5   2      426.87      373.90      9.07 o
   4   5   2      114.16      119.30      8.69 o
   5   5   2      299.24      313.58     10.60 o
   6   5   2      113.56      125.32      9.01 o
   7   5   2       30.51       34.01      7.52 o
   8   5   2        9.56       15.05      9.79 o
   9   5   2       20.47       15.82     14.08 o
  10   5   2        0.08       -6.43     14.66 o
   0   6   2     1035.17     1251.09     22.66 o
   1   6   2       16.33        4.31      3.83 o
   2   6   2     2038.88     1926.78     21.41 o
   3   6   2      674.17      583.95     14.95 o
   4   6   2       38.98       45.55      5.05 o
   5   6   2      386.52      449.30     11.73 o
   6   6   2       54.62       60.65      7.17 o
   7   6   2      293.45      339.26     17.17 o
   8   6   2        0.11       -2.80     12.28 o
   9   6   2       86.38      130.76     20.41 o
  10   6   2        1.68        0.45     15.17 o
   1   7   2      429.83      503.01     10.59 o
   2   7   2       44.11       49.90      5.46 o
   3   7   2     3419.96     3551.26     43.65 o
   4   7   2     1163.80     1146.63     41.13 o
   5   7   2     1083.85     1026.72     22.57 o
   6   7   2       89.96       84.80     10.64 o
   7   7   2       63.61       93.42     11.34 o
   8   7   2       27.80       28.38     14.66 o
   9   7   2       97.72      128.73     20.03 o
  10   7   2       40.94       39.47     18.11 o
   0   8   2     3796.02     3955.15     48.25 o
   1   8   2     1479.71     1615.85     18.49 o
   2   8   2       26.41       49.71      4.76 o
   3   8   2      325.51      350.40      8.92 o
   4   8   2      319.66      277.79     13.87 o
   5   8   2        7.41        3.20      7.40 o
   6   8   2       13.84       14.87      8.19 o
   7   8   2      106.70      106.19     17.23 o
   8   8   2        2.19       -1.13     12.62 o
   9   8   2       92.64       78.58     23.18 o
  10   8   2        5.99        2.47     16.39 o
   1   9   2      934.25      931.94     13.51 o
   2   9   2      252.47      262.44      8.70 o
   3   9   2      454.16      446.58     10.74 o
   4   9   2      162.86      158.38     11.73 o
   5   9   2       88.14      105.09     10.64 o
   6   9   2       42.59       43.93     14.38 o
   7   9   2       95.83      130.34     18.69 o
   8   9   2       81.79       81.39     18.38 o
   9   9   2        0.70       -4.08     14.66 o
   0  10   2      444.97      476.33     17.61 o
   1  10   2      680.07      756.36     14.58 o
   2  10   2       15.77       19.58      6.12 o
   3  10   2      397.80      427.57     11.47 o
   4  10   2       25.61       27.39      8.49 o
   5  10   2      685.97      675.80     29.91 o
   6  10   2      235.51      254.21     22.72 o
   7  10   2      229.42      211.81     22.14 o
   8  10   2       14.38       13.37     26.44 o
   9  10   2        0.12        6.39     15.81 o
   1  11   2      105.04      124.01      7.03 o
   2  11   2       16.74       20.64      5.62 o
   3  11   2      121.87      117.64     10.25 o
   4  11   2      127.85      133.36     11.93 o
   5  11   2      117.47      124.62     16.90 o
   6  11   2      186.68      165.34     20.41 o
   7  11   2       13.69       -0.22     12.86 o
   8  11   2       18.15       11.87     15.46 o
   9  11   2        1.30       21.12     19.93 o
   0  12   2        7.22       26.30      9.37 o
   1  12   2     1382.93     1295.52     17.55 o
   2  12   2        4.78        7.17      5.84 o
   3  12   2      728.32      737.26     19.70 o
   4  12   2       14.80        9.25     11.46 o
   5  12   2        0.15       -2.03     12.08 o
   6  12   2        8.46       -8.13     12.65 o
   7  12   2        1.74        2.31     15.46 o
   8  12   2        4.52        3.16     21.15 o
   1  13   2       71.84       69.30      6.45 o
   2  13   2        0.12        1.39      7.65 o
   3  13   2      129.27      100.01     13.40 o
   4  13   2       63.37       89.57     16.68 o
   5  13   2      136.51      112.03     18.41 o
   6  13   2       48.25       56.04     17.54 o
   7  13   2       32.86       43.66     17.23 o
   8  13   2        9.37        5.65     16.39 o
   0  14   2      139.99      135.97     11.97 o
   1  14   2     1920.13     1751.22     22.09 o
   2  14   2       61.87       50.45      7.80 o
   3  14   2      687.16      636.26     24.99 o
   4  14   2        0.30       -4.88     11.78 o
   5  14   2       10.82        8.25     13.77 o
   6  14   2        6.87       -8.98     14.08 o
   7  14   2       31.17       51.33     18.11 o
   1  15   2        4.92        7.09      6.96 o
   2  15   2       37.07       42.91      9.00 o
   3  15   2       31.50       35.94     15.40 o
   4  15   2       14.38       12.98     13.77 o
   5  15   2        7.75       -5.27     13.77 o
   6  15   2       31.88       35.79     24.81 o
   0  16   2       60.40       56.82     12.45 o
   1  16   2        6.08       12.25      8.56 o
   2  16   2        6.89       14.12      8.65 o
   3  16   2       24.54       37.22     11.03 o
   4  16   2        0.23       -4.07     19.52 o
   5  16   2       12.11       26.05     15.81 o
   1  17   2      129.47      152.78     11.55 o
   2  17   2       16.80       30.99     10.12 o
   3  17   2      162.64      189.67     14.72 o
   4  17   2        7.57       11.39     21.96 o
   0  18   2       44.29       55.32     26.84 o
   1  18   2      101.95      107.92     16.72 o
   2  18   2        1.09        1.29     10.86 o
   3  18   2      156.97      181.74     27.11 o
   1   1   3       37.49       43.08      2.93 o
   2   1   3     8385.88     9350.08     57.42 o
   3   1   3     3877.06     3870.54     25.60 o
   4   1   3      480.83      478.97     11.57 o
   5   1   3     1111.83     1084.85     17.88 o
   6   1   3      293.75      249.85     11.13 o
   7   1   3      305.11      339.23     14.08 o
   8   1   3        5.54        4.21      7.16 o
   9   1   3        1.90       -2.08      8.04 o
  10   1   3        0.66        1.89      9.00 o
  11   1   3        2.00        8.59     12.66 o
   0   2   3     2813.15     2762.04     28.61 o
   1   2   3     2842.89     2570.62     19.69 o
   2   2   3     2416.68     2579.72     27.04 o
   3   2   3       25.10        9.58      5.70 o
   4   2   3       11.88       16.56      4.50 o
   5   2   3      255.11      258.74     10.16 o
   6   2   3      353.21      348.12     12.53 o
   7   2   3       30.35        9.77      6.64 o
   8   2   3       33.06       22.25      7.91 o
   9   2   3       41.07       29.57      9.36 o
  10   2   3        7.31        9.89     11.87 o
  11   2   3       33.77       49.31     18.06 o
   1   3   3     2240.13     2101.10     11.89 o
   2   3   3     2267.57     2073.25     19.13 o
   3   3   3       57.59       68.36      4.33 o
   4   3   3     1405.05     1443.98     17.64 o
   5   3   3      160.82      193.92      9.32 o
   6   3   3       89.44       68.77      7.53 o
   7   3   3      106.28      121.68      9.62 o
   8   3   3      324.74      299.96     14.12 o
   9   3   3       27.55       54.94     12.15 o
  10   3   3      126.05      135.61     16.11 o
   0   4   3    10155.55    10292.36     44.85 o
   1   4   3     4879.35     5386.02     41.24 o
   2   4   3    13420.26    13525.80     75.62 o
   3   4   3      158.12      137.85      6.46 o
   4   4   3      334.64      327.82      9.11 o
   5   4   3        4.36        6.15      4.93 o
   6   4   3       34.72       44.74      6.75 o
   7   4   3      600.13      585.47     16.65 o
   8   4   3      225.34      258.51     13.54 o
   9   4   3        0.12       -0.30      9.79 o
  10   4   3       12.00       53.25     17.48 o
   1   5   3     2056.91     2261.96     23.22 o
   2   5   3     4772.69     5320.63     54.23 o
   3   5   3       48.26       69.18      7.16 o
   4   5   3     3001.39     3031.80     37.25 o
   5   5   3     1874.03     1875.11     22.78 o
   6   5   3     1648.15     1545.33     22.10 o
   7   5   3      438.96      450.55     18.43 o
   8   5   3      218.34      214.02     15.52 o
   9   5   3       14.01       33.07     14.66 o
  10   5   3       23.88       -1.67     21.56 o
   0   6   3      188.85      192.44      7.50 o
   1   6   3        2.07       16.26      2.98 o
   2   6   3      520.95      616.82     13.31 o
   3   6   3      421.02      366.59     13.03 o
   4   6   3     1432.98     1457.79     24.93 o
   5   6   3      171.93      182.69      8.09 o
   6   6   3      167.06      157.89      9.75 o
   7   6   3      328.60      375.38     17.59 o
   8   6   3        9.09        9.60      9.50 o
   9   6   3       63.11      108.91     21.96 o
  10   6   3      197.54      196.00     24.44 o
   1   7   3     1454.59     1398.27     14.07 o
   2   7   3      744.81      803.43     12.28 o
   3   7   3      378.81      414.23     12.93 o
   4   7   3       70.98       74.51      8.71 o
   5   7   3      260.87      249.71     14.24 o
   6   7   3     1075.92     1076.12     29.50 o
   7   7   3        4.18        6.40      9.80 o
   8   7   3      385.53      403.80     27.28 o
   9   7   3       19.54       36.51     16.39 o
  10   7   3       10.63       21.68     16.65 o
   0   8   3     3631.14     4009.21     30.84 o
   1   8   3      295.31      287.10     10.46 o
   2   8   3      414.42      437.19      9.18 o
   3   8   3     1898.19     2000.36     25.49 o
   4   8   3      179.75      144.90     15.17 o
   5   8   3       42.30       74.07     10.17 o
   6   8   3       27.59        9.57      8.25 o
   7   8   3        9.40        2.95     12.36 o
   8   8   3      263.31      302.39     25.87 o
   9   8   3        1.67       -5.64     13.44 o
  10   8   3       22.63       23.04     17.54 o
   1   9   3      106.00      136.26      8.67 o
   2   9   3        1.69        4.11      4.23 o
   3   9   3       21.94       25.65      7.03 o
   4   9   3      496.31      507.42     17.68 o
   5   9   3        0.12       -4.54      7.29 o
   6   9   3        9.16       10.98     10.93 o
   7   9   3      131.26      121.45     23.18 o
   8   9   3        6.24        2.77     14.08 o
   9   9   3       20.20       33.22     17.23 o
   0  10   3     2010.06     2244.23     28.84 o
   1  10   3        1.39        1.12      4.99 o
   2  10   3     1938.20     2018.25     23.71 o
   3  10   3       91.17      104.78      9.81 o
   4  10   3      202.36      184.55     13.50 o
   5  10   3      254.72      254.78     15.07 o
   6  10   3       23.14       37.01     22.78 o
   7  10   3      177.88      203.48     40.27 o
   8  10   3        0.00        4.18     14.01 o
   9  10   3       14.99       46.53     18.38 o
   1  11   3      187.53      196.75      8.39 o
   2  11   3       53.98       52.24      6.31 o
   3  11   3        2.78        0.11      7.27 o
   4  11   3        8.32        3.21      8.83 o
   5  11   3        1.72       -6.29     10.54 o
   6  11   3       29.87       12.53     13.51 o
   7  11   3       14.67       28.32     15.24 o
   8  11   3       20.04       18.67     15.81 o
   9  11   3        0.76        1.88     21.15 o
   0  12   3       59.65       72.05      8.73 o
   1  12   3     1443.28     1467.47     17.41 o
   2  12   3        9.90       13.25      6.43 o
   3  12   3     1237.74     1211.84     29.28 o
   4  12   3        2.35        2.03     11.50 o
   5  12   3       28.90       36.89     14.08 o
   6  12   3       90.40      109.29     18.96 o
   7  12   3       49.91       44.31     16.96 o
   8  12   3        9.05       10.31     16.08 o
   1  13   3       39.97       49.65      5.99 o
   2  13   3       80.18       99.31     10.68 o
   3  13   3      310.52      277.89     15.17 o
   4  13   3      421.51      400.10     25.59 o
   5  13   3        0.88        7.30     12.28 o
   6  13   3        9.37       11.44     14.92 o
   7  13   3       21.68       32.71     16.39 o
   8  13   3       86.04      120.15     22.14 o
   0  14   3      760.97      771.04     29.30 o
   1  14   3      139.65      140.62      8.99 o
   2  14   3       33.27       33.29      7.58 o
   3  14   3      218.50      212.33     24.00 o
   4  14   3       13.63       -1.78     12.04 o
   5  14   3        8.60        7.73     13.23 o
   6  14   3        0.59       12.75     15.24 o
   7  14   3       43.10       69.74     19.53 o
   1  15   3       41.74       47.65      8.19 o
   2  15   3        2.76        0.74      6.99 o
   3  15   3       33.57       52.76     15.98 o
   4  15   3        8.66        5.69     17.90 o
   5  15   3        4.37       -8.01     13.51 o
   6  15   3       16.80       14.97     15.50 o
   0  16   3       78.89      105.25     14.38 o
   1  16   3       49.15       40.72      8.39 o
   2  16   3      134.42      177.74     11.95 o
   3  16   3        2.37        5.28      9.10 o
   4  16   3      274.78      354.68     39.05 o
   5  16   3       42.55       32.54     22.78 o
   1  17   3        8.50       21.41      9.31 o
   2  17   3        5.63       -2.38     10.40 o
   3  17   3       63.36      125.37     14.94 o
   4  17   3       12.08       21.96     22.78 o
   0  18   3       48.36       79.72     28.47 o
   1  18   3       21.67       46.31     14.65 o
   2  18   3      210.74      284.71     22.53 o
   3  18   3        0.11       -3.55     13.93 o
   0   0   4    54295.22    51620.98    376.64 o
   1   0   4     5874.30     6277.27     31.25 o
   2   0   4    51076.92    50726.36    238.72 o
   3   0   4     8894.31     8693.93     56.39 o
   4   0   4      747.04      750.23     19.69 o
   5   0   4     1877.46     1747.64     31.83 o
   6   0   4       33.75       38.80      9.37 o
   7   0   4      394.28      422.75     21.26 o
   8   0   4        0.19       -0.81     10.35 o
   9   0   4        0.46        4.07     11.78 o
  10   0   4       14.87       37.42     14.96 o
  11   0   4      239.51      424.64     43.93 o
   1   1   4     1132.51     1017.97      8.00 o
   2   1   4        2.08        2.83      3.23 o
   3   1   4      229.02      316.95      8.76 o
   4   1   4     2114.21     2157.87     22.21 o
   5   1   4      667.51      565.96     15.97 o
   6   1   4       16.41       18.77      6.03 o
   7   1   4       66.87       65.52      8.71 o
   8   1   4       84.72       82.39      9.92 o
   9   1   4        4.60        6.03      8.72 o
  10   1   4       52.70       58.61     13.13 o
  11   1   4        0.41       -3.22     14.92 o
   0   2   4     1830.83     1609.93     18.75 o
   1   2   4      486.35      527.68      6.16 o
   2   2   4     8354.51     8404.02     66.47 o
   3   2   4      223.50      175.45      7.79 o
   4   2   4       14.65       32.64      5.03 o
   5   2   4        0.02       -2.61      4.61 o
   6   2   4      155.31      162.39      9.83 o
   7   2   4        9.86        5.77      6.74 o
   8   2   4       93.62       71.68      9.98 o
   9   2   4       11.39       12.65      8.84 o
  10   2   4        5.35        1.85     12.90 o
   1   3   4     7040.38     6788.05     60.61 o
   2   3   4     3640.08     3841.09     32.22 o
   3   3   4     3716.75     3758.57     37.34 o
   4   3   4     1701.91     1772.94     19.55 o
   5   3   4      104.94      150.24      8.50 o
   6   3   4     1037.28     1007.75     19.08 o
   7   3   4        8.63        2.89      6.18 o
   8   3   4        0.29       -6.76      6.76 o
   9   3   4       23.57       24.54     10.95 o
  10   3   4        1.56        2.68     11.31 o
   0   4   4    12748.37    12085.23     52.96 o
   1   4   4       88.16      108.03      5.64 o
   2   4   4     3852.22     3887.89     24.50 o
   3   4   4     2386.06     2357.13     27.48 o
   4   4   4      613.64      647.00     11.69 o
   5   4   4       75.65       69.79      7.04 o
   6   4   4        8.38        5.64      5.74 o
   7   4   4        3.16        9.10      6.86 o
   8   4   4       15.61       17.44      9.50 o
   9   4   4       10.48        0.94      9.99 o
  10   4   4       10.59       -3.19     14.35 o
   1   5   4      449.72      522.44      6.70 o
   2   5   4     1006.40     1116.50     14.37 o
   3   5   4      820.16      811.49     17.55 o
   4   5   4     1012.72     1018.09     21.04 o
   5   5   4      253.20      282.96      9.92 o
   6   5   4      584.30      534.66     14.18 o
   7   5   4      172.69      136.93     13.68 o
   8   5   4      237.19      215.92     16.22 o
   9   5   4       31.87       43.33     12.01 o
  10   5   4      120.37      151.24     22.99 o
   0   6   4       46.49       92.15      5.91 o
   1   6   4     7668.07     8427.22     82.03 o
   2   6   4      489.76      547.30     13.17 o
   3   6   4      297.80      210.88      9.95 o
   4   6   4       33.07       55.00      8.10 o
   5   6   4       90.96       65.98      9.18 o
   6   6   4      515.38      492.45     19.15 o
   7   6   4      343.56      423.07     19.03 o
   8   6   4      155.81      112.97     13.59 o
   9   6   4      129.53      149.79     21.19 o
  10   6   4       30.07       18.58     17.90 o
   1   7   4      205.53      228.55      7.35 o
   2   7   4     1208.03     1135.36     18.39 o
   3   7   4      378.30      370.67     12.71 o
   4   7   4      595.54      600.54     26.22 o
   5   7   4      792.98      774.80     21.42 o
   6   7   4      454.36      529.40     19.63 o
   7   7   4      730.85      697.90     23.46 o
   8   7   4       11.66        7.84     13.44 o
   9   7   4       13.00       20.85     15.81 o
  10   7   4        0.04        7.17     15.75 o
   0   8   4      679.49      855.36     15.32 o
   1   8   4      787.95      718.05     11.96 o
   2   8   4      218.50      193.68      7.58 o
   3   8   4       94.56      103.69      8.87 o
   4   8   4       33.85       28.34      7.96 o
   5   8   4       10.28       12.68      8.23 o
   6   8   4      106.25      133.36     12.53 o
   7   8   4        1.38       -0.12     11.33 o
   8   8   4      103.78      133.73     19.53 o
   9   8   4        2.03        6.87     17.08 o
   1   9   4      829.21      758.36     13.36 o
   2   9   4       54.94       85.60      5.83 o
   3   9   4      691.29      623.31     16.98 o
   4   9   4      381.88      365.03     16.14 o
   5   9   4      390.11      355.13     16.83 o
   6   9   4       32.90       50.53     10.30 o
   7   9   4       14.22       -5.12     11.53 o
   8   9   4      223.04      300.13     26.05 o
   9   9   4      125.58      146.15     37.42 o
   0  10   4       63.58       68.81      7.43 o
   1  10   4      147.36      142.48      7.72 o
   2  10   4      386.44      395.63     11.21 o
   3  10   4      127.24       95.77      9.63 o
   4  10   4      226.11      245.24     14.94 o
   5  10   4      528.57      524.73     19.81 o
   6  10   4      184.36      197.36     20.99 o
   7  10   4        4.60       15.03     13.77 o
   8  10   4       23.91       41.20     16.39 o
   9  10   4       65.83       73.21     20.13 o
   1  11   4      221.50      203.88      8.66 o
   2  11   4        5.39        3.58      5.55 o
   3  11   4      174.38      171.61     12.08 o
   4  11   4      159.07      162.32     13.26 o
   5  11   4       72.95       69.97     15.53 o
   6  11   4       53.32       60.00     15.53 o
   7  11   4       81.08       78.50     17.48 o
   8  11   4        0.01       -8.54     13.23 o
   0  12   4      331.41      275.10     12.95 o
   1  12   4      602.84      573.05     11.96 o
   2  12   4       39.44       33.86      8.47 o
   3  12   4      631.04      561.44     18.97 o
   4  12   4      208.61      254.18     18.69 o
   5  12   4       96.25      139.96     19.93 o
   6  12   4       90.85       94.61     17.48 o
   7  12   4       56.36       82.66     18.96 o
   8  12   4        1.99        9.73     15.81 o
   1  13   4      138.34      128.12      7.50 o
   2  13   4      209.75      212.18     10.61 o
   3  13   4       85.96       55.20     11.14 o
   4  13   4       86.87      105.15     17.54 o
   5  13   4        4.41        2.52     12.04 o
   6  13   4       37.28       27.03     15.50 o
   7  13   4       23.60       33.55     16.39 o
   0  14   4      236.26      266.85     17.14 o
   1  14   4      988.31      931.91     17.29 o
   2  14   4      150.87      164.66      9.67 o
   3  14   4      213.36      223.28     21.50 o
   4  14   4       18.60       35.79     19.52 o
   5  14   4       49.33       59.79     16.11 o
   6  14   4       38.84       60.04     18.11 o
   7  14   4       46.76       65.49     19.56 o
   1  15   4       94.34      101.04      8.63 o
   2  15   4       37.73       42.36      7.70 o
   3  15   4        2.39       -7.58     12.31 o
   4  15   4       92.78       73.21     23.59 o
   5  15   4        7.43       17.90     21.15 o
   6  15   4        6.86       -5.82     14.66 o
   0  16   4      129.39      145.69     15.46 o
   1  16   4      280.88      234.97     12.62 o
   2  16   4        1.41        2.56      7.36 o
   3  16   4        2.86       -1.27      8.44 o
   4  16   4       38.40       36.61     21.96 o
   5  16   4       18.69       56.94     24.40 o
   1  17   4      151.08      143.13     17.66 o
   2  17   4       69.37       67.25     15.40 o
   3  17   4       71.71       60.97     13.27 o
   4  17   4        1.14       16.91     16.65 o
   0  18   4        3.38       21.96     25.22 o
   1  18   4       30.16       13.61     14.03 o
   2  18   4       60.03       70.61     16.53 o
   3  18   4       12.15        0.60     11.41 o
   1   1   5      415.73      335.14      5.83 o
   2   1   5     1677.59     1818.28     16.88 o
   3   1   5      197.15      235.11      8.34 o
   4   1   5       25.57       35.38      5.37 o
   5   1   5       21.19        5.32      5.09 o
   6   1   5      125.61      131.06      9.16 o
   7   1   5      307.71      236.73     12.85 o
   8   1   5       18.19       23.75      8.26 o
   9   1   5      574.85      591.01     20.31 o
  10   1   5       61.93      109.36     15.65 o
   0   2   5     6596.58     6277.22    180.19 o
   1   2   5      402.06      416.87      7.05 o
   2   2   5      117.58      161.99      5.60 o
   3   2   5      142.48      107.78      6.22 o
   4   2   5       36.10       60.00      5.87 o
   5   2   5      527.72      599.16     14.15 o
   6   2   5       46.85       35.61      6.77 o
   7   2   5      349.79      370.25     14.35 o
   8   2   5      302.11      348.38     15.26 o
   9   2   5       22.73       40.52      9.81 o
  10   2   5       13.85       38.26     12.83 o
   1   3   5     3379.54     3907.52     33.28 o
   2   3   5     4182.39     4488.14     25.67 o
   3   3   5      745.83      646.31     16.44 o
   4   3   5       85.32      110.90      9.39 o
   5   3   5       12.95       10.43      5.11 o
   6   3   5       46.88       52.47      7.26 o
   7   3   5        3.11       -5.91      5.91 o
   8   3   5      103.39      124.06     10.84 o
   9   3   5       55.73       43.32     12.70 o
  10   3   5      101.43      119.59     19.56 o
   0   4   5      574.97      661.90     10.56 o
   1   4   5     3943.43     3846.26     25.48 o
   2   4   5      933.12      986.84     15.43 o
   3   4   5     2676.51     2789.73     47.86 o
   4   4   5      146.11      121.02      9.68 o
   5   4   5     1846.74     1823.44     22.02 o
   6   4   5      452.35      454.89     13.75 o
   7   4   5       79.50       83.60      8.84 o
   8   4   5        2.28       -1.36      9.07 o
   9   4   5       15.78       17.99     11.34 o
  10   4   5       52.84       71.69     18.11 o
   1   5   5     4799.27     4653.10     36.56 o
   2   5   5      499.39      520.13     11.00 o
   3   5   5       11.73        4.05      5.78 o
   4   5   5        0.22       -5.94      5.94 o
   5   5   5       10.64        3.39      4.42 o
   6   5   5       95.97       90.93     10.22 o
   7   5   5       16.21       17.72      9.18 o
   8   5   5        5.19        1.61      9.84 o
   9   5   5        1.72        7.82     10.77 o
  10   5   5        4.98       10.69     15.81 o
   0   6   5      124.99      143.21      6.94 o
   1   6   5      290.48      317.34      6.70 o
   2   6   5        0.30       -2.22      4.61 o
   3   6   5      422.70      493.53     13.76 o
   4   6   5      895.92      968.90     21.74 o
   5   6   5       50.88       31.61      8.35 o
   6   6   5      432.91      449.23     18.89 o
   7   6   5       93.92      120.36     12.80 o
   8   6   5      156.27      102.25     13.36 o
   9   6   5        6.89        7.19     14.66 o
  10   6   5        3.42       15.14     16.08 o
   1   7   5      107.48      130.70      5.84 o
   2   7   5      510.23      544.69     14.17 o
   3   7   5       14.92       11.87      6.00 o
   4   7   5       89.38      129.46     14.22 o
   5   7   5      205.14      200.81     13.84 o
   6   7   5      555.83      549.89     20.45 o
   7   7   5        1.79        6.92      9.49 o
   8   7   5      297.85      266.51     23.87 o
   9   7   5        9.04        6.72     14.01 o
  10   7   5       13.52       16.27     16.68 o
   0   8   5     1173.23     1170.19     17.27 o
   1   8   5     1347.60     1309.76     14.66 o
   2   8   5       16.86       17.99      4.00 o
   3   8   5        0.59       -1.56      5.90 o
   4   8   5       52.56       67.98      9.70 o
   5   8   5        0.39        4.07      7.98 o
   6   8   5      107.10      121.55     12.21 o
   7   8   5       38.18       32.48     10.46 o
   8   8   5       54.77       40.64     15.40 o
   9   8   5        1.22        5.49     13.77 o
   1   9   5       23.23       21.64      4.53 o
   2   9   5       12.56       19.50      5.11 o
   3   9   5      177.26      188.19     11.56 o
   4   9   5      869.01      866.22     22.73 o
   5   9   5       76.10       87.83     11.60 o
   6   9   5       66.49       70.26     10.99 o
   7   9   5        1.49       10.20     12.86 o
   8   9   5       35.22       61.76     17.54 o
   9   9   5        9.68       28.47     17.26 o
   0  10   5       68.28       71.42      7.58 o
   1  10   5      234.65      239.44      8.23 o
   2  10   5        0.61        4.46      5.33 o
   3  10   5        6.61        6.20      7.44 o
   4  10   5       82.90       74.28     10.74 o
   5  10   5      168.07      137.46     13.05 o
   6  10   5      125.31       88.90     16.39 o
   7  10   5       11.11       18.56     14.08 o
   8  10   5       20.48       19.63     14.92 o
   9  10   5       30.87       27.55     19.93 o
   1  11   5       63.29       64.28      6.31 o
   2  11   5      253.83      250.96     10.48 o
   3  11   5       12.61       -7.19      8.23 o
   4  11   5      261.19      254.69     16.39 o
   5  11   5       76.00       91.18     12.10 o
   6  11   5       33.25       28.09     14.01 o
   7  11   5        8.15        9.63     13.66 o
   8  11   5        4.76        4.59     14.59 o
   0  12   5     1131.46     1065.04     21.30 o
   1  12   5      536.42      505.10     12.72 o
   2  12   5     1272.74     1165.39     21.39 o
   3  12   5      267.98      218.81     15.79 o
   4  12   5      381.00      347.56     16.11 o
   5  12   5       91.57       90.69     17.54 o
   6  12   5        2.86        5.69     13.81 o
   7  12   5      174.56      179.08     26.03 o
   8  12   5        3.90       -0.77     14.59 o
   1  13   5      388.54      368.20     10.59 o
   2  13   5      199.76      206.69     10.74 o
   3  13   5      612.49      602.17     23.01 o
   4  13   5      892.53      862.89     35.34 o
   5  13   5      476.66      479.93     29.91 o
   6  13   5      176.11      194.14     23.25 o
   7  13   5        1.32        3.21     22.37 o
   0  14   5      191.77      189.63     15.21 o
   1  14   5      105.34      106.34     10.12 o
   2  14   5        0.03       -0.49      6.12 o
   3  14   5       37.46       25.91     10.78 o
   4  14   5       36.01       21.15     18.71 o
   5  14   5       11.10       45.55     21.96 o
   6  14   5        6.37        1.03     13.77 o
   7  14   5        0.01       -3.17     15.98 o
   1  15   5        4.07        8.24      6.50 o
   2  15   5       45.87       39.99      7.76 o
   3  15   5       49.43       78.29     16.03 o
   4  15   5       46.74       34.17     20.34 o
   5  15   5       30.19       43.93     22.78 o
   6  15   5       77.90       69.15     26.84 o
   0  16   5      184.95      244.04     22.82 o
   1  16   5       10.12        0.08      9.09 o
   2  16   5      138.65      158.83     14.66 o
   3  16   5        9.27        6.79     10.12 o
   4  16   5        4.16       27.60     15.40 o
   5  16   5       62.68       74.03     26.03 o
   1  17   5       45.92       47.24     14.04 o
   2  17   5       11.22        3.25     10.06 o
   3  17   5       86.75       77.21     14.10 o
   4  17   5        0.52       -0.22     15.81 o
   0  18   5       51.48       69.96     29.29 o
   1  18   5      153.74      199.07     20.65 o
   2  18   5        7.55        3.36     13.84 o
   3  18   5       51.97       71.27     14.36 o
   0   0   6     1089.46     1321.49     17.79 o
   1   0   6    26956.90    25589.08    176.20 o
   2   0   6     2439.35     2437.33     40.49 o
   3   0   6     2969.93     3323.52     36.48 o
   4   0   6      907.32     1057.87     23.97 o
   5   0   6        2.27       -1.63     10.17 o
   6   0   6      113.07      119.95     13.08 o
   7   0   6        0.01       -5.55      9.37 o
   8   0   6      258.61      283.58     20.61 o
   9   0   6        2.28        8.17     12.28 o
  10   0   6       14.31        5.00     13.44 o
   1   1   6      696.13      599.73      7.86 o
   2   1   6     3033.97     2953.73     28.88 o
   3   1   6      802.35      802.86     16.25 o
   4   1   6      948.61      922.72     15.60 o
   5   1   6      354.20      392.46     12.48 o
   6   1   6       70.59       81.37      8.06 o
   7   1   6       24.87       19.27      7.57 o
   8   1   6      104.27      146.23     11.80 o
   9   1   6        2.07       -1.48      8.38 o
  10   1   6       22.21       26.12     12.61 o
   0   2   6    11858.32    11605.79    156.60 o
   1   2   6     2707.70     2438.83     18.74 o
   2   2   6     2085.75     2560.44     20.32 o
   3   2   6       50.60       50.03      5.10 o
   4   2   6     2494.69     2862.56     25.92 o
   5   2   6      193.52      216.45     10.39 o
   6   2   6       36.02       30.31      6.66 o
   7   2   6       61.90       69.35      8.98 o
   8   2   6       49.18       49.62      9.16 o
   9   2   6      107.45      154.15     15.65 o
  10   2   6      103.41       99.93     15.31 o
   1   3   6      250.98      209.27      6.66 o
   2   3   6     5725.71     5897.42     69.38 o
   3   3   6      972.93      858.78     12.69 o
   4   3   6     1369.65     1390.95     24.21 o
   5   3   6        8.51        8.97      5.31 o
   6   3   6     1169.06     1076.01     20.06 o
   7   3   6       99.83       85.91      9.27 o
   8   3   6        4.85        8.55      7.67 o
   9   3   6       12.36       20.41     10.74 o
  10   3   6        1.12       -3.61     10.99 o
   0   4   6      245.35      277.26      6.61 o
   1   4   6      859.97      856.81      9.53 o
   2   4   6     4961.17     4990.16     38.94 o
   3   4   6      246.46      255.33     12.03 o
   4   4   6      760.94      761.38     12.75 o
   5   4   6      198.50      223.49      9.69 o
   6   4   6       28.25       17.16      6.51 o
   7   4   6        6.92        7.30      6.81 o
   8   4   6       90.16       88.84     12.63 o
   9   4   6        1.76        9.59     11.00 o
  10   4   6       79.15       44.33     17.26 o
   1   5   6      244.59      216.21      6.24 o
   2   5   6      101.66      110.45      7.35 o
   3   5   6      293.55      367.55     12.35 o
   4   5   6     1826.58     1699.99     27.75 o
   5   5   6      575.34      529.45     13.97 o
   6   5   6      168.89      152.86     13.13 o
   7   5   6       20.37        0.23      8.60 o
   8   5   6       75.60       48.43     11.22 o
   9   5   6       63.16       48.41     12.88 o
  10   5   6       74.54       57.63     21.56 o
   0   6   6     6892.84     6905.67     36.05 o
   1   6   6      883.87      992.29     11.38 o
   2   6   6     1756.03     1871.04     25.96 o
   3   6   6      509.84      453.08     13.69 o
   4   6   6      158.05      171.26     11.48 o
   5   6   6      194.25      190.61     13.13 o
   6   6   6      543.93      565.52     31.02 o
   7   6   6      173.45      199.00     15.25 o
   8   6   6       23.16       16.25     10.62 o
   9   6   6      265.02      294.34     26.44 o
  10   6   6       10.73        9.32     16.39 o
   1   7   6      412.44      486.22      9.01 o
   2   7   6      233.29      229.16     12.88 o
   3   7   6      737.60      791.99     17.72 o
   4   7   6       75.07       70.26      9.65 o
   5   7   6       92.85       85.62     10.93 o
   6   7   6      161.76      166.62     13.47 o
   7   7   6       92.62       70.37     12.29 o
   8   7   6      761.98      809.05     27.51 o
   9   7   6        3.58       -0.56     14.08 o
  10   7   6       41.56       41.87     18.30 o
   0   8   6      167.43      107.31      7.12 o
   1   8   6       70.61       70.50      5.21 o
   2   8   6      220.20      216.15     13.04 o
   3   8   6       26.35       30.73      7.04 o
   4   8   6      382.75      371.18     16.68 o
   5   8   6      114.54      102.14     11.54 o
   6   8   6        2.91        6.03      8.74 o
   7   8   6       34.62        9.26     10.09 o
   8   8   6        5.00        5.29     13.81 o
   9   8   6       21.16       17.33     15.81 o
   1   9   6      347.60      397.84      9.15 o
   2   9   6      662.01      734.05     19.49 o
   3   9   6       21.91       26.41      8.77 o
   4   9   6       83.33       62.87     10.09 o
   5   9   6      106.82      120.01     12.37 o
   6   9   6       61.38       62.50     11.40 o
   7   9   6       10.96       13.83     13.81 o
   8   9   6       47.29       42.00     16.33 o
   9   9   6       39.03       42.75     17.54 o
   0  10   6      748.95      754.26     16.58 o
   1  10   6     1593.79     1625.97     16.92 o
   2  10   6     3066.27     3095.36     49.63 o
   3  10   6        0.11        2.75      8.70 o
   4  10   6        9.19       17.86      9.03 o
   5  10   6       85.97       73.93     11.78 o
   6  10   6      315.85      301.26     18.55 o
   7  10   6       13.58        2.35     13.44 o
   8  10   6        1.64       -0.41     14.38 o
   9  10   6       17.09       16.47     15.98 o
   1  11   6      480.91      431.61     10.08 o
   2  11   6      115.59       90.74      7.45 o
   3  11   6      202.51      199.24     14.90 o
   4  11   6      538.11      509.19     17.89 o
   5  11   6      163.70      188.20     16.04 o
   6  11   6        1.08       -1.01     11.78 o
   7  11   6      114.02      117.11     19.26 o
   8  11   6       24.87       28.07     16.56 o
   0  12   6       36.32       21.53      7.32 o
   1  12   6        7.50        4.40      5.57 o
   2  12   6      116.65      125.59     11.21 o
   3  12   6       17.21       -0.75      9.51 o
   4  12   6       46.39       43.77     11.19 o
   5  12   6       65.20       76.45     16.39 o
   6  12   6      105.09       75.35     16.68 o
   7  12   6        0.57        4.64     14.66 o
   8  12   6       19.28       15.08     18.71 o
   1  13   6       64.65       68.10      7.12 o
   2  13   6       58.16       61.64      8.61 o
   3  13   6      492.51      448.35     18.46 o
   4  13   6        6.43        6.85     13.24 o
   5  13   6      249.06      245.67     32.54 o
   6  13   6       44.52       26.46     15.81 o
   7  13   6       41.91       35.75     17.48 o
   0  14   6        3.11       15.08      7.57 o
   1  14   6       67.29       59.65      7.33 o
   2  14   6       28.23       15.10      7.23 o
   3  14   6        0.39       -0.66      8.67 o
   4  14   6        1.24       -2.41     16.27 o
   5  14   6        4.42        4.07     18.71 o
   6  14   6       17.80       29.29     22.78 o
   7  14   6        5.90       -5.49     15.17 o
   1  15   6       12.33       11.27      6.63 o
   2  15   6      263.76      288.40     15.11 o
   3  15   6        1.99        2.99     10.61 o
   4  15   6      126.59      160.43     17.71 o
   5  15   6        0.04        8.95     20.34 o
   6  15   6      292.17      298.55     39.86 o
   0  16   6      150.99      188.57     22.10 o
   1  16   6      135.55      141.41     12.39 o
   2  16   6        2.79        9.75     10.15 o
   3  16   6      102.41      114.74     14.28 o
   4  16   6      144.96      155.45     38.23 o
   5  16   6      276.13      268.36     27.28 o
   1  17   6        1.53        3.00     10.44 o
   2  17   6       22.49       24.89     11.32 o
   3  17   6      183.98      178.94     16.99 o
   4  17   6      105.11       96.54     20.61 o
   0  18   6        0.39       -0.52     16.08 o
   1  18   6        3.84       -0.38     13.28 o
   2  18   6       92.56      132.98     19.30 o
   1   1   7     9484.58    10052.72    105.17 o
   2   1   7      473.06      525.11     10.83 o
   3   1   7     5045.67     5165.19     38.18 o
   4   1   7      721.07      758.96     18.23 o
   5   1   7     1527.65     1434.60     21.35 o
   6   1   7      106.86       65.16      8.06 o
   7   1   7      345.12      334.81     14.33 o
   8   1   7      123.19       84.91     10.25 o
   9   1   7       12.11       13.26      8.99 o
  10   1   7       37.67       39.36     13.27 o
   0   2   7     4740.85     4429.30    141.95 o
   1   2   7    11572.38    11362.15    115.87 o
   2   2   7     1249.15     1252.04     14.05 o
   3   2   7      191.03      237.89     10.15 o
   4   2   7     1327.73     1302.26     23.45 o
   5   2   7      636.31      610.52     14.63 o
   6   2   7      264.73      233.61     11.66 o
   7   2   7      347.49      298.82     13.71 o
   8   2   7        2.44       11.56      8.02 o
   9   2   7      127.20       96.45     14.03 o
  10   2   7        8.39       -4.60     11.03 o
   1   3   7     9100.55     8530.94     68.98 o
   2   3   7     1453.02     1204.16     13.43 o
   3   3   7       12.50       28.84      6.82 o
   4   3   7     1364.98     1340.19     18.23 o
   5   3   7        0.64       -6.54      6.54 o
   6   3   7       41.51       32.21      7.07 o
   7   3   7        5.98       12.19      7.08 o
   8   3   7       28.68       44.64     10.97 o
   9   3   7      157.48      136.89     15.64 o
  10   3   7        4.86        6.80     12.66 o
   0   4   7      620.15      687.79     14.48 o
   1   4   7    17413.61    17807.71    155.62 o
   2   4   7      406.57      399.68      9.07 o
   3   4   7     5412.30     5830.89    112.33 o
   4   4   7       28.75       17.70      4.77 o
   5   4   7     1858.63     1824.82     27.06 o
   6   4   7      179.18      208.46     14.54 o
   7   4   7       51.79       36.55     10.75 o
   8   4   7      112.15      139.48     14.78 o
   9   4   7      124.10       89.75     13.97 o
  10   4   7       94.84      111.23     16.38 o
   1   5   7      357.43      443.30      7.91 o
   2   5   7      718.26      642.30     11.96 o
   3   5   7     1641.93     1527.63     36.45 o
   4   5   7        1.39        6.09      7.01 o
   5   5   7       73.36       83.69     10.31 o
   6   5   7       29.98       17.38      5.95 o
   7   5   7      105.81      122.44     13.08 o
   8   5   7        1.71        1.76      9.50 o
   9   5   7      103.29      115.76     15.31 o
  10   5   7        1.62        3.46     15.50 o
   0   6   7     4173.93     4397.81     28.29 o
   1   6   7       44.05       57.13      4.11 o
   2   6   7      612.99      670.48     12.95 o
   3   6   7      680.95      668.31     18.41 o
   4   6   7        0.54       -6.21      6.21 o
   5   6   7     1748.75     1654.01     30.93 o
   6   6   7       77.54       86.41     11.58 o
   7   6   7      249.78      235.35     16.40 o
   8   6   7        0.02        4.13     10.19 o
   9   6   7       96.45      118.49     20.61 o
  10   6   7       39.01       52.47     18.98 o
   1   7   7        7.35        3.86      3.84 o
   2   7   7      304.91      279.18     12.09 o
   3   7   7       36.83       43.97      8.93 o
   4   7   7       63.96       47.92      8.85 o
   5   7   7       39.49       66.57     10.44 o
   6   7   7        3.15        2.73      8.71 o
   7   7   7       80.02       91.11     13.23 o
   8   7   7       47.96       47.79     12.41 o
   9   7   7        0.04       -6.02     17.90 o
  10   7   7        9.71       16.72     16.08 o
   0   8   7       12.11        7.32      4.79 o
   1   8   7      819.94      939.04     14.69 o
   2   8   7        1.26       -2.40      5.86 o
   3   8   7      623.99      713.79     20.57 o
   4   8   7       49.38       35.20      9.33 o
   5   8   7       28.47       21.75      9.21 o
   6   8   7       12.10        3.09      8.82 o
   7   8   7        0.28       -4.40      9.37 o
   8   8   7       43.97       46.92     15.81 o
   9   8   7        3.25       -3.30     14.64 o
   1   9   7        6.23        3.17      3.82 o
   2   9   7       34.95       39.37      7.75 o
   3   9   7      837.80      786.27     22.29 o
   4   9   7      254.65      261.05     15.91 o
   5   9   7      215.39      204.28     15.12 o
   6   9   7      373.51      338.28     21.83 o
   7   9   7       65.93       39.20     14.92 o
   8   9   7      172.28      136.00     20.37 o
   9   9   7       29.57       39.21     17.14 o
   0  10   7       94.97      122.55      8.68 o
   1  10   7      102.28      108.34      6.27 o
   2  10   7      135.64      129.26      8.11 o
   3  10   7       15.03        1.61      8.87 o
   4  10   7      184.04      185.51     14.42 o
   5  10   7      509.91      554.56     22.11 o
   6  10   7       67.58       66.35     11.91 o
   7  10   7      114.27      123.87     19.84 o
   8  10   7       16.05       12.95     15.46 o
   9  10   7       14.06       30.00     17.90 o
   1  11   7      365.20      366.23      9.58 o
   2  11   7      223.44      219.63     13.25 o
   3  11   7      248.21      258.29     17.01 o
   4  11   7      113.70      110.86     13.11 o
   5  11   7      164.56      205.51     16.13 o
   6  11   7        0.10        4.07     13.23 o
   7  11   7       25.74        4.81     13.77 o
   8  11   7        0.74        5.29     14.96 o
   0  12   7      102.70       88.88      9.37 o
   1  12   7     1159.84     1020.18     14.71 o
   2  12   7       95.63       80.60     11.64 o
   3  12   7      675.63      622.80     21.37 o
   4  12   7        0.34       13.09     10.08 o
   5  12   7       85.70       65.89     20.34 o
   6  12   7        0.51        7.73     14.38 o
   7  12   7        4.43        4.47     13.81 o
   8  12   7       44.53       54.78     19.53 o
   1  13   7       91.84       86.16      7.42 o
   2  13   7        1.87       -1.69      6.70 o
   3  13   7      325.71      285.32     16.32 o
   4  13   7        8.84       -3.50      9.81 o
   5  13   7      360.88      283.90     34.17 o
   6  13   7       61.46       66.71     24.40 o
   7  13   7       39.23       75.65     27.66 o
   0  14   7       10.87       11.15      7.85 o
   1  14   7      211.47      222.52     10.45 o
   2  14   7       10.87       15.71      7.34 o
   3  14   7       26.19       18.37      9.86 o
   4  14   7        2.63       -2.35     11.31 o
   5  14   7       78.65       68.33     24.40 o
   6  14   7        1.62        0.00     17.90 o
   7  14   7       25.93       23.59     23.59 o
   1  15   7       12.06       13.24      8.06 o
   2  15   7       27.37       26.43      9.36 o
   3  15   7      112.47      134.14     16.16 o
   4  15   7      110.15      117.34     16.25 o
   5  15   7       40.41       47.72     16.96 o
   6  15   7       24.17       48.00     25.22 o
   0  16   7       48.89       59.56     16.96 o
   1  16   7       28.78       29.51     11.31 o
   2  16   7        1.74        5.95      8.91 o
   3  16   7        8.90        3.32     10.70 o
   4  16   7       32.43       34.99     14.23 o
   5  16   7       36.59       41.18     18.17 o
   1  17   7      104.19      125.79     14.96 o
   2  17   7       22.80       28.24     11.58 o
   3  17   7      144.68      170.82     16.30 o
   4  17   7        3.77       -1.86     15.44 o
   0  18   7       20.82       17.66     17.80 o
   1  18   7        6.05       38.31     15.10 o
   2  18   7       42.17       35.87     15.81 o
   0   0   8     2385.36     2700.38     27.75 o
   1   0   8        1.15        5.22      3.85 o
   2   0   8      237.22      171.66      9.50 o
   3   0   8     1286.66     1544.80     38.23 o
   4   0   8     6188.49     6226.37     88.67 o
   5   0   8      513.57      499.75     20.12 o
   6   0   8      552.97      629.04     30.10 o
   7   0   8      593.94      559.91     24.55 o
   8   0   8      775.28      835.20     63.45 o
   9   0   8       16.31       16.38     13.19 o
  10   0   8       88.90       88.67     27.66 o
   1   1   8        1.58       -2.74      2.74 o
   2   1   8      429.36      386.94      9.14 o
   3   1   8     2063.01     2218.82     22.69 o
   4   1   8       50.92       54.09     10.63 o
   5   1   8      153.33      159.05     11.11 o
   6   1   8        2.16       -0.25      6.11 o
   7   1   8       12.37        7.24      7.25 o
   8   1   8      297.82      281.95     15.14 o
   9   1   8       73.82       89.92     13.70 o
  10   1   8        0.34        1.71     11.72 o
   0   2   8     5046.41     5051.64     57.67 o
   1   2   8        6.77        8.93      3.22 o
   2   2   8      145.49      195.28      7.63 o
   3   2   8      639.49      709.15     13.55 o
   4   2   8      449.49      516.55     14.69 o
   5   2   8       53.02       68.14      9.37 o
   6   2   8        5.55        9.78      6.45 o
   7   2   8       35.07       39.41      8.17 o
   8   2   8       26.96       20.16      8.58 o
   9   2   8        6.05        6.19     10.46 o
  10   2   8        0.16        1.09     11.86 o
   1   3   8      150.44      155.52      5.47 o
   2   3   8     2292.29     2224.94     19.03 o
   3   3   8       72.91       72.89      6.64 o
   4   3   8       52.59       53.24      5.96 o
   5   3   8        7.42        3.94      5.39 o
   6   3   8        0.20       -0.39      7.96 o
   7   3   8      291.36      242.52     16.35 o
   8   3   8       25.00       18.82     10.46 o
   9   3   8      206.14      208.87     18.00 o
  10   3   8        0.19       -9.73     11.38 o
   0   4   8     4895.92     5348.95     47.82 o
   1   4   8      367.22      362.37      7.00 o
   2   4   8     8373.43     8894.08     69.99 o
   3   4   8       66.75       86.24      6.39 o
   4   4   8      925.53      952.54     14.90 o
   5   4   8        1.11       -4.57      5.12 o
   6   4   8       52.05       44.86      7.43 o
   7   4   8       49.11       47.16     10.62 o
   8   4   8        6.24       -2.54      9.99 o
   9   4   8       12.81        6.83     10.78 o
  10   4   8       15.85       17.66     12.99 o
   1   5   8      559.52      557.71      8.61 o
   2   5   8        0.57       -2.44      2.44 o
   3   5   8      715.59      676.86     18.87 o
   4   5   8     1030.06     1014.69     23.60 o
   5   5   8      488.18      468.33     18.77 o
   6   5   8       34.11       28.25      9.07 o
   7   5   8      388.87      347.13     18.45 o
   8   5   8       48.64       24.80     11.25 o
   9   5   8       66.85       47.72     13.16 o
  10   5   8        1.13       13.69     16.65 o
   0   6   8      637.56      666.81     11.09 o
   1   6   8        4.31        4.09      3.77 o
   2   6   8       32.70       33.58      3.03 o
   3   6   8     1040.58      969.78     22.22 o
   4   6   8      129.98      145.47     11.51 o
   5   6   8      195.14      188.12     13.77 o
   6   6   8       37.37       34.22     10.01 o
   7   6   8      137.16      147.26     14.68 o
   8   6   8      477.09      453.42     22.68 o
   9   6   8        7.92       -3.83     10.78 o
  10   6   8        4.81        1.22     16.68 o
   1   7   8      403.57      383.13      9.95 o
   2   7   8      376.75      323.68     10.58 o
   3   7   8       12.94        6.28      7.63 o
   4   7   8      582.92      559.03     23.82 o
   5   7   8      131.83      123.84     12.50 o
   6   7   8      331.82      397.21     19.64 o
   7   7   8      219.34      191.47     15.48 o
   8   7   8      127.33      146.55     15.69 o
   9   7   8       43.60       47.06     17.54 o
   0   8   8      387.38      451.34     13.39 o
   1   8   8     4914.90     4638.98     42.58 o
   2   8   8        1.00       -1.35      4.25 o
   3   8   8     1056.31     1024.99     24.56 o
   4   8   8      960.00      926.93     29.52 o
   5   8   8      349.78      331.85     17.48 o
   6   8   8      297.05      279.49     17.89 o
   7   8   8        3.98       -1.40      9.37 o
   8   8   8      110.79      148.85     21.26 o
   9   8   8        0.96      -14.35     14.35 o
   1   9   8      104.23       90.42      6.13 o
   2   9   8     1495.83     1289.87     23.83 o
   3   9   8      935.87      838.40     23.58 o
   4   9   8      226.82      203.02     15.04 o
   5   9   8       57.56       62.05     11.34 o
   6   9   8      531.73      566.70     22.82 o
   7   9   8        0.14       -2.72      9.92 o
   8   9   8       21.06        6.34     15.24 o
   9   9   8        5.23        7.13     14.66 o
   0  10   8       75.88       92.82      8.09 o
   1  10   8       65.90       61.15      5.62 o
   2  10   8      781.43      717.59     19.51 o
   3  10   8       38.32       42.50      9.40 o
   4  10   8       28.44       60.02     11.44 o
   5  10   8       53.71       55.40     13.77 o
   6  10   8        7.71        1.12      9.92 o
   7  10   8       31.78       41.52     16.08 o
   8  10   8       84.25       85.03     19.53 o
   9  10   8       39.33       64.55     19.84 o
   1  11   8       34.67       41.84      5.38 o
   2  11   8      271.94      276.08     15.35 o
   3  11   8       26.11       35.68      9.24 o
   4  11   8      215.02      194.77     15.69 o
   5  11   8       45.02       75.80     14.35 o
   6  11   8      133.89      122.02     26.84 o
   7  11   8       17.01       21.56     15.53 o
   8  11   8        0.89       -2.03     14.96 o
   0  12   8      214.16      259.71     12.96 o
   1  12   8      290.82      262.09      9.03 o
   2  12   8      159.45      176.84     11.00 o
   3  12   8        2.85        2.46      8.35 o
   4  12   8       13.60       21.02     10.67 o
   5  12   8       21.11       23.59     13.23 o
   6  12   8       18.98       18.71     20.34 o
   7  12   8       16.17        9.76     20.34 o
   8  12   8       87.63       91.11     30.10 o
   1  13   8        0.25        0.54      5.63 o
   2  13   8      288.26      256.75     12.80 o
   3  13   8       10.45       19.36      9.15 o
   4  13   8       65.05       52.54     10.91 o
   5  13   8        2.09       -4.07     16.27 o
   6  13   8       38.00       30.91     21.96 o
   7  13   8       11.62       17.90     22.78 o
   0  14   8       16.68       16.39      9.37 o
   1  14   8       59.21       94.67     10.33 o
   2  14   8       77.00       94.56     10.46 o
   3  14   8        1.04        2.47      9.23 o
   4  14   8       11.15        5.11     11.44 o
   5  14   8       24.58       36.42     16.03 o
   6  14   8        2.68        7.32     21.15 o
   1  15   8        1.66       -6.07      7.79 o
   2  15   8      384.98      352.25     16.43 o
   3  15   8        6.73        2.64     10.87 o
   4  15   8       76.69       66.60     17.28 o
   5  15   8        3.69       20.34     15.62 o
   6  15   8      158.13      129.66     23.04 o
   0  16   8      406.31      406.65     29.91 o
   1  16   8       72.07       88.04     13.78 o
   2  16   8        2.24       10.86      9.30 o
   3  16   8       36.39       50.19     12.26 o
   4  16   8       24.94       32.12     14.00 o
   5  16   8        6.91       -0.84     15.44 o
   1  17   8       46.99       56.31     13.17 o
   2  17   8       31.54       21.81     14.52 o
   3  17   8      208.31      234.61     18.49 o
   4  17   8       72.85       83.04     23.98 o
   0  18   8       19.65       20.68     17.80 o
   1  18   8        0.05       -6.26     13.15 o
   2  18   8       83.95       73.05     17.76 o
   1   1   9      766.85      835.01     11.31 o
   2   1   9     5649.56     5415.25     50.02 o
   3   1   9       12.55       16.93      5.21 o
   4   1   9     4285.13     4339.29     40.45 o
   5   1   9      128.58      102.96     13.51 o
   6   1   9     1026.28     1088.75     26.05 o
   7   1   9      192.53      144.14     11.03 o
   8   1   9        0.84       -3.16      8.02 o
   9   1   9        0.12       -1.52     10.74 o
  10   1   9       22.36       24.40     16.11 o
   0   2   9     2003.33     2160.04     18.06 o
   1   2   9     1955.74     2030.19     27.09 o
   2   2   9      525.72      651.92     10.32 o
   3   2   9       40.17       78.87      7.75 o
   4   2   9       45.36       67.42      7.99 o
   5   2   9     1071.97     1028.30     26.09 o
   6   2   9      101.53       92.71     11.11 o
   7   2   9       13.96       27.11      9.99 o
   8   2   9      252.64      321.98     19.26 o
   9   2   9        0.01       -3.25     10.80 o
  10   2   9        5.09      -11.74     11.74 o
   1   3   9     6105.21     6230.20     56.60 o
   2   3   9      186.85      305.41      8.95 o
   3   3   9      192.60      194.34      8.74 o
   4   3   9       52.57       64.60      7.69 o
   5   3   9      233.83      273.58     11.71 o
   6   3   9      107.04      130.22      9.80 o
   7   3   9      247.33      257.18     17.03 o
   8   3   9       98.47      103.53     13.56 o
   9   3   9        6.99        1.08     10.78 o
  10   3   9      101.83       95.24     15.87 o
   0   4   9      473.17      495.86     14.00 o
   1   4   9      380.70      338.74      5.84 o
   2   4   9       57.14       54.61      5.12 o
   3   4   9      821.88      735.25     12.40 o
   4   4   9      198.90      230.86     10.57 o
   5   4   9      413.47      439.01     12.79 o
   6   4   9     1312.27     1409.59     30.95 o
   7   4   9       15.25       35.08     10.46 o
   8   4   9      108.46      135.54     14.97 o
   9   4   9       32.10       24.95     12.28 o
  10   4   9       17.79        0.92     12.19 o
   1   5   9      788.54      752.78      9.60 o
   2   5   9      463.77      336.06      7.81 o
   3   5   9      298.89      315.95     12.69 o
   4   5   9       42.54       49.96     13.42 o
   5   5   9        0.01       -7.57      7.79 o
   6   5   9      140.55      125.07     12.80 o
   7   5   9       47.43       47.40     11.22 o
   8   5   9       16.87       15.05     10.48 o
   9   5   9       97.14      105.95     15.91 o
  10   5   9        9.40        9.33     16.79 o
   0   6   9     1608.61     1561.75     23.82 o
   1   6   9      654.38      699.76     14.58 o
   2   6   9      117.79      118.66      5.72 o
   3   6   9       60.32       77.06      8.53 o
   4   6   9      193.65      197.15     16.65 o
   5   6   9      207.59      238.66     20.21 o
   6   6   9      402.47      339.63     18.47 o
   7   6   9        6.31       -8.48      8.90 o
   8   6   9      246.39      238.57     18.08 o
   9   6   9       22.24       17.79     12.03 o
  10   6   9        0.94       -1.38     16.08 o
   1   7   9       42.60       33.87      4.18 o
   2   7   9      155.85      134.87      5.92 o
   3   7   9       53.98       46.94      8.01 o
   4   7   9      309.82      278.50     19.21 o
   5   7   9      298.99      288.51     19.84 o
   6   7   9      108.57       99.02     13.10 o
   7   7   9       12.56       14.50     10.36 o
   8   7   9       65.08       60.94     13.70 o
   9   7   9       16.78        6.14     15.24 o
   0   8   9     2834.60     2856.52     25.40 o
   1   8   9       60.13       48.19      4.89 o
   2   8   9       15.91       21.89      5.38 o
   3   8   9      350.69      323.20     14.51 o
   4   8   9        0.72        1.44      8.93 o
   5   8   9        3.85       -3.81      9.96 o
   6   8   9       73.32       74.73     12.33 o
   7   8   9        8.62        2.25      9.97 o
   8   8   9        9.53        4.18     11.54 o
   9   8   9       18.76       12.65     16.08 o
   1   9   9      378.06      347.82      9.49 o
   2   9   9       71.00       69.59      9.39 o
   3   9   9       61.32       58.47      9.62 o
   4   9   9      708.40      673.67     23.11 o
   5   9   9       93.87       73.13     13.77 o
   6   9   9       27.17       22.78     12.65 o
   7   9   9       80.92       41.01     12.61 o
   8   9   9        6.89       14.63     14.92 o
   9   9   9        0.09       -4.36     16.68 o
   0  10   9     3540.75     3590.64     35.56 o
   1  10   9      144.14      152.65      7.57 o
   2  10   9     1681.16     1615.47     27.96 o
   3  10   9        2.11        0.58      7.97 o
   4  10   9        6.71        9.66      9.90 o
   5  10   9       34.25       50.84     13.81 o
   6  10   9      220.91      173.63     18.88 o
   7  10   9        1.41        2.44     17.90 o
   8  10   9       68.35       30.51     16.68 o
   1  11   9       12.39       10.79      4.84 o
   2  11   9       16.96       11.35      8.06 o
   3  11   9       51.04       61.00     10.24 o
   4  11   9      146.03      156.76     13.15 o
   5  11   9        0.01       -5.76     11.21 o
   6  11   9       10.08       -4.71     11.92 o
   7  11   9       87.83       56.13     24.40 o
   8  11   9        1.74       13.02     22.78 o
   0  12   9     2848.85     2822.61     32.18 o
   1  12   9        1.94       -0.73      4.94 o
   2  12   9     3378.69     3277.37     40.77 o
   3  12   9       61.62       61.77     10.72 o
   4  12   9      698.20      648.16     21.63 o
   5  12   9       80.25       66.62     15.50 o
   6  12   9       10.20       -9.76     17.08 o
   7  12   9       14.67      -17.90     17.90 o
   8  12   9        6.83       12.20     21.96 o
   1  13   9       19.67       12.44      7.57 o
   2  13   9      360.70      336.33     15.47 o
   3  13   9      154.58      153.64     13.57 o
   4  13   9      774.57      697.18     22.97 o
   5  13   9        7.90        7.67     14.01 o
   6  13   9       10.43       -9.76     18.71 o
   7  13   9       79.65      105.75     29.29 o
   0  14   9      538.87      606.03     30.77 o
   1  14   9       11.84       11.92      8.11 o
   2  14   9       11.08       17.73      8.52 o
   3  14   9       14.80        5.48      9.51 o
   4  14   9        2.77        3.81     11.85 o
   5  14   9       32.13       28.51     20.34 o
   6  14   9       17.91       28.43     16.96 o
   1  15   9        1.32       -0.29      7.83 o
   2  15   9       39.72       40.48     10.15 o
   3  15   9       57.15       69.71     12.86 o
   4  15   9        0.49        1.54     11.83 o
   5  15   9       21.55       28.71     17.20 o
   6  15   9       37.40       27.47     17.80 o
   0  16   9      916.61      921.88     62.64 o
   1  16   9       43.90       69.59     12.87 o
   2  16   9      229.80      240.37     15.30 o
   3  16   9       46.76       64.02     12.99 o
   4  16   9       10.14        5.99     13.05 o
   5  16   9        0.05        9.48     17.00 o
   1  17   9       10.46        4.76     11.98 o
   2  17   9        0.03        3.59     14.07 o
   3  17   9        0.01       -0.34     11.00 o
   0  18   9       91.60       82.65     21.86 o
   1  18   9       80.27       96.78     18.13 o
   0   0  10      320.26      284.19     16.68 o
   1   0  10     3652.47     3897.82     46.62 o
   2   0  10     1266.40     1361.63     26.29 o
   3   0  10      228.21      339.18     21.56 o
   4   0  10      457.94      646.59     21.43 o
   5   0  10      227.43      177.54     15.24 o
   6   0  10      414.77      509.24     35.79 o
   7   0  10      207.10      161.88     26.03 o
   8   0  10       60.57       58.57     20.34 o
   9   0  10        1.66      -10.58     17.90 o
  10   0  10       39.02       39.86     24.40 o
   1   1  10      496.09      501.98      8.10 o
   2   1  10       67.92       69.50      5.19 o
   3   1  10     2797.12     2768.32     27.31 o
   4   1  10      677.85      599.10     15.26 o
   5   1  10      284.92      341.93     17.77 o
   6   1  10      101.06       85.84     14.38 o
   7   1  10      150.71      138.71     17.23 o
   8   1  10      161.27      154.29     19.26 o
   9   1  10        3.06       -3.32     13.51 o
  10   1  10        3.23        4.07     14.96 o
   0   2  10       56.21       58.88      5.00 o
   1   2  10      116.29      111.70      5.59 o
   2   2  10      117.98      140.35      6.63 o
   3   2  10     3081.45     3149.18     28.70 o
   4   2  10      314.47      271.97     11.39 o
   5   2  10      276.94      273.05     13.84 o
   6   2  10        0.21       -2.12      7.77 o
   7   2  10      376.13      357.21     16.00 o
   8   2  10       11.00       -2.92      9.84 o
   9   2  10       17.88       20.14     12.05 o
  10   2  10       11.06       16.41     16.65 o
   1   3  10      168.00      180.15      6.16 o
   2   3  10     1300.73     1452.68     18.10 o
   3   3  10       38.63       43.09      5.82 o
   4   3  10      455.91      485.73     13.48 o
   5   3  10      253.39      275.32     14.27 o
   6   3  10      179.74      192.38     13.16 o
   7   3  10      235.35      279.10     13.94 o
   8   3  10        0.20        0.76     10.01 o
   9   3  10       75.23       81.60     15.28 o
  10   3  10        1.00        6.15     15.40 o
   0   4  10      289.66      355.15     15.64 o
   1   4  10     1041.16     1062.05     14.01 o
   2   4  10       25.88       47.57      5.16 o
   3   4  10     1377.80     1397.52     17.23 o
   4   4  10      255.27      224.98     11.87 o
   5   4  10       26.45       24.45      7.36 o
   6   4  10       88.64       98.11      9.96 o
   7   4  10       26.63       23.34     10.17 o
   8   4  10       10.57        7.30     10.64 o
   9   4  10       30.29       18.26     12.66 o
  10   4  10        6.70       -3.02     12.50 o
   1   5  10      376.47      368.94     10.14 o
   2   5  10      320.01      298.25      8.02 o
   3   5  10      474.90      485.65     10.49 o
   4   5  10       43.14       43.15      9.50 o
   5   5  10      271.41      216.98     11.12 o
   6   5  10        1.04       -4.34     10.31 o
   7   5  10        9.94       26.68     10.78 o
   8   5  10       17.22       15.68     11.25 o
   9   5  10       16.76       -4.28     11.25 o
  10   5  10        4.98       -3.08     12.52 o
   0   6  10      407.12      432.45     14.36 o
   1   6  10      124.45      189.12      8.16 o
   2   6  10      592.71      628.88     10.30 o
   3   6  10     1556.48     1539.52     25.19 o
   4   6  10      788.85      799.13     23.11 o
   5   6  10       30.83       28.57     11.78 o
   6   6  10       28.49       21.91     12.28 o
   7   6  10      303.58      327.53     20.01 o
   8   6  10        0.26       -2.22     10.46 o
   9   6  10       61.50       89.21     15.64 o
   1   7  10       97.75      109.76      5.65 o
   2   7  10       71.65       92.24      5.70 o
   3   7  10      313.61      264.36     16.32 o
   4   7  10        3.93       -8.08      8.08 o
   5   7  10       11.99        8.59     10.31 o
   6   7  10      235.93      244.97     20.68 o
   7   7  10      385.84      330.23     23.74 o
   8   7  10        1.06        1.33     10.48 o
   9   7  10       37.45       26.94     17.23 o
   0   8  10     1021.90      994.67     21.86 o
   1   8  10      132.53      154.55      7.15 o
   2   8  10       11.31       22.25      4.06 o
   3   8  10       26.42        7.84      8.92 o
   4   8  10      134.15      134.39     11.83 o
   5   8  10        3.86        6.86     11.21 o
   6   8  10        8.30       -2.82     11.70 o
   7   8  10       26.37        3.37     14.64 o
   8   8  10        4.38        2.86     13.51 o
   9   8  10        2.35        9.76     22.78 o
   1   9  10      345.57      366.56      9.85 o
   2   9  10      182.26      175.15      7.92 o
   3   9  10     1604.63     1564.52     28.16 o
   4   9  10      150.51      146.76     12.24 o
   5   9  10      559.16      528.01     26.63 o
   6   9  10       77.90       91.23     16.08 o
   7   9  10      211.35      206.72     21.43 o
   8   9  10        8.93       34.98     21.96 o
   9   9  10        1.19        9.76     22.78 o
   0  10  10     1371.66     1324.62     20.49 o
   1  10  10      269.68      270.91      9.05 o
   2  10  10       25.18       41.32      9.42 o
   3  10  10      250.48      210.53     13.58 o
   4  10  10        0.80        1.07      8.69 o
   5  10  10      525.77      478.66     26.39 o
   6  10  10        2.73       -5.69     11.50 o
   7  10  10       93.54       88.67     26.03 o
   8  10  10        0.71       -6.51     18.71 o
   1  11  10       12.41       12.56      5.02 o
   2  11  10      110.55      105.89      9.12 o
   3  11  10       13.53       10.15      8.73 o
   4  11  10       33.95       47.61     10.40 o
   5  11  10      213.38      217.31     17.01 o
   6  11  10       29.23        6.39     12.36 o
   7  11  10       40.44       66.71     25.22 o
   8  11  10       20.58       25.22     24.40 o
   0  12  10       99.06      133.00     12.53 o
   1  12  10       61.02       52.74      8.54 o
   2  12  10        5.37        4.72      8.34 o
   3  12  10       16.91        9.73      9.10 o
   4  12  10        6.73        2.69      9.16 o
   5  12  10       66.21       75.41     13.87 o
   6  12  10       28.16       39.05     21.96 o
   7  12  10       71.54       78.91     26.84 o
   1  13  10        0.48        0.35      7.04 o
   2  13  10        2.30       -2.17      7.74 o
   3  13  10        1.24       10.03      9.67 o
   4  13  10        4.16       18.40     10.34 o
   5  13  10        0.24       24.13     15.25 o
   6  13  10       87.04      137.91     22.10 o
   7  13  10        0.66       13.16     15.62 o
   0  14  10      121.01      115.79     19.53 o
   1  14  10       67.84       72.11     10.43 o
   2  14  10        5.07        2.29      7.87 o
   3  14  10       27.37       44.62     11.46 o
   4  14  10       12.54       18.31     10.95 o
   5  14  10       76.10      120.59     20.68 o
   6  14  10        0.83        3.17     16.03 o
   1  15  10       12.39       13.53     10.64 o
   2  15  10        0.34        1.01      8.43 o
   3  15  10        4.45       -2.29      8.97 o
   4  15  10       28.05        8.81     12.25 o
   5  15  10       29.59       21.50     16.79 o
   0  16  10        0.16       -4.78     15.75 o
   1  16  10        0.01       -5.86     10.77 o
   2  16  10       88.33       84.90     12.02 o
   3  16  10        1.56        5.75     11.07 o
   4  16  10        4.40       15.86     13.95 o
   1  17  10       11.84       10.43     12.21 o
   2  17  10        0.18        0.37     13.58 o
   3  17  10        3.21        6.79     11.22 o
   1   1  11       93.79       95.65      5.53 o
   2   1  11     2155.78     2101.62     20.90 o
   3   1  11     1377.51     1344.58     20.24 o
   4   1  11      234.78      239.94     11.52 o
   5   1  11      185.19      169.62     10.52 o
   6   1  11      103.23      121.33     10.22 o
   7   1  11        6.51       -0.62      8.71 o
   8   1  11       78.23      105.10     13.40 o
   9   1  11       10.68        3.73     13.77 o
  10   1  11        1.77       16.59     15.75 o
   0   2  11      306.29      264.71      8.11 o
   1   2  11     3770.74     3816.63     46.35 o
   2   2  11       78.31       56.32      4.95 o
   3   2  11      960.57      989.29     17.71 o
   4   2  11        1.21        5.85      5.76 o
   5   2  11      120.66      125.29      9.65 o
   6   2  11      859.86      849.48     24.98 o
   7   2  11       50.54       52.03     10.41 o
   8   2  11       82.91       77.68     16.39 o
   9   2  11      139.74      115.54     19.84 o
  10   2  11       43.21       12.48     16.65 o
   1   3  11      139.16       92.89      6.32 o
   2   3  11       17.74       20.80      4.38 o
   3   3  11     4278.92     4063.02     33.36 o
   4   3  11     1360.38     1377.76     21.15 o
   5   3  11      273.34      344.66     13.33 o
   6   3  11      523.61      541.58     25.65 o
   7   3  11        4.34       -2.75     15.05 o
   8   3  11      187.28      194.29     20.68 o
   9   3  11       19.54       15.85     14.92 o
  10   3  11      180.35      178.76     23.62 o
   0   4  11      404.49      489.11     14.92 o
   1   4  11     2763.40     2731.75     24.09 o
   2   4  11      915.55      950.74     14.82 o
   3   4  11       37.75       31.96      5.66 o
   4   4  11     1180.97     1096.82     18.75 o
   5   4  11        2.49       12.67      6.42 o
   6   4  11      927.74      923.19     32.50 o
   7   4  11      151.06      131.53     18.30 o
   8   4  11       10.61        8.15     13.44 o
   9   4  11        0.41      -11.93     13.77 o
  10   4  11        5.15       -0.27     15.50 o
   1   5  11     1135.40     1020.92     15.71 o
   2   5  11      246.10      291.42      9.83 o
   3   5  11      222.66      209.42      8.69 o
   4   5  11      926.35     1013.17     16.91 o
   5   5  11      566.70      542.99     20.81 o
   6   5  11      201.31      237.62     30.51 o
   7   5  11      105.22       97.98     17.49 o
   8   5  11       42.10       57.51     16.39 o
   9   5  11        1.92       -0.57     14.59 o
   0   6  11      388.96      374.40     14.57 o
   1   6  11      697.13      718.06     13.99 o
   2   6  11      713.24      744.48     12.61 o
   3   6  11      292.79      280.26     13.69 o
   4   6  11      142.95      151.59     13.30 o
   5   6  11      673.42      665.06     22.98 o
   6   6  11       34.09       20.57     12.93 o
   7   6  11      705.72      722.34     32.73 o
   8   6  11       39.14       36.20     14.96 o
   9   6  11        5.56        7.95     15.24 o
   1   7  11        9.30        4.45      4.73 o
   2   7  11       47.31       55.71      4.88 o
   3   7  11      280.81      284.98     14.38 o
   4   7  11      459.95      442.14     19.77 o
   5   7  11        8.11        1.39      9.21 o
   6   7  11      180.22      167.27     18.11 o
   7   7  11        4.51       -2.27     11.92 o
   8   7  11        3.70        2.03     13.23 o
   9   7  11        1.96        6.17     14.66 o
   0   8  11     3858.94     3386.33     39.50 o
   1   8  11     2476.34     2603.50     38.50 o
   2   8  11      367.34      309.14      8.68 o
   3   8  11      476.99      521.25     17.91 o
   4   8  11      575.43      560.84     18.99 o
   5   8  11        2.43       -1.96      8.71 o
   6   8  11      227.36      201.80     20.03 o
   7   8  11        0.19       -7.10     11.70 o
   8   8  11       89.01      130.79     20.11 o
   9   8  11        8.57       -4.07     21.15 o
   1   9  11      132.66      140.61      6.81 o
   2   9  11        6.20        4.79      4.63 o
   3   9  11      355.30      373.66     18.55 o
   4   9  11      574.51      515.14     18.66 o
   5   9  11      106.34      114.87     13.95 o
   6   9  11        6.78       10.14     12.28 o
   7   9  11       16.16        9.80     14.24 o
   8   9  11        9.31        3.25     20.34 o
   0  10  11     1529.64     1383.65     28.19 o
   1  10  11      773.77      721.64     12.43 o
   2  10  11     1309.15     1214.67     27.94 o
   3  10  11      430.41      396.74     17.27 o
   4  10  11      117.90      106.15     11.94 o
   5  10  11      175.74      176.76     16.09 o
   6  10  11      169.56      181.08     16.54 o
   7  10  11       83.74      114.02     18.96 o
   8  10  11       79.36       60.20     26.84 o
   1  11  11       22.71       18.36      5.80 o
   2  11  11        4.89        3.34      7.78 o
   3  11  11      473.41      430.22     18.13 o
   4  11  11        0.98        1.26      8.55 o
   5  11  11        7.10        2.41     10.51 o
   6  11  11      116.38      137.39     16.43 o
   7  11  11        2.55        3.25     18.71 o
   8  11  11        7.99      -15.46     21.15 o
   0  12  11       15.29       13.70      8.55 o
   1  12  11      112.80       88.10      9.53 o
   2  12  11      462.31      431.95     18.34 o
   3  12  11       77.85       61.45     11.12 o
   4  12  11       53.02       61.16     11.65 o
   5  12  11        0.64       13.80     11.51 o
   6  12  11        6.59       24.09     15.75 o
   7  12  11        6.52       10.86     16.03 o
   1  13  11        0.01        2.67      7.74 o
   2  13  11       29.04       37.52      9.32 o
   3  13  11      294.43      349.70     18.00 o
   4  13  11      185.21      181.72     15.22 o
   5  13  11       14.27       11.57     12.09 o
   6  13  11       72.83       61.33     18.96 o
   7  13  11        0.21       25.41     18.06 o
   0  14  11     1536.76     1399.01     45.34 o
   1  14  11       83.59       79.81     11.61 o
   2  14  11       68.99       58.11     10.32 o
   3  14  11       17.32        8.25     11.51 o
   4  14  11       14.65        3.64     10.54 o
   5  14  11        9.41        1.27     15.04 o
   6  14  11        2.47        5.17     16.03 o
   1  15  11       49.57       47.65     12.16 o
   2  15  11       14.85       14.27      8.90 o
   3  15  11       28.27       47.36     10.85 o
   4  15  11       90.46      119.37     17.60 o
   5  15  11       90.95      118.88     22.35 o
   0  16  11       73.28       62.39     19.53 o
   1  16  11      453.74      475.67     23.18 o
   2  16  11        2.21       -3.12     14.32 o
   3  16  11       23.28       49.01     12.95 o
   4  16  11        4.08        4.45     13.28 o
   1  17  11        5.10       -4.72     12.24 o
   2  17  11        0.05        0.23     14.07 o
   3  17  11        1.88       15.07     15.64 o
   0   0  12     5119.91     5140.76    101.69 o
   1   0  12    10210.08    10569.55     57.14 o
   2   0  12      422.25      384.66     17.72 o
   3   0  12        8.66       -0.90      7.75 o
   4   0  12      399.30      385.00     19.46 o
   5   0  12      566.56      487.18     22.24 o
   6   0  12     1718.97     1827.68     40.76 o
   7   0  12       70.27       93.10     15.17 o
   8   0  12      781.51      968.17     34.86 o
   9   0  12       37.48       43.93     23.59 o
  10   0  12        0.83       -5.69     21.15 o
   1   1  12     1798.43     1867.31     17.14 o
   2   1  12      304.92      258.32      9.71 o
   3   1  12      213.35      186.23     10.32 o
   4   1  12       64.22       78.87      8.25 o
   5   1  12       87.27       74.98      9.02 o
   6   1  12      768.62      756.18     20.03 o
   7   1  12       53.17       52.11      9.41 o
   8   1  12       29.60       31.32      9.63 o
   9   1  12       35.08       64.34     13.90 o
  10   1  12       18.54        9.23     16.65 o
   0   2  12     1056.41     1029.42     14.11 o
   1   2  12      204.57      212.40      8.72 o
   2   2  12      301.13      326.12      9.13 o
   3   2  12       10.58        3.93      5.62 o
   4   2  12      129.07      146.22     10.02 o
   5   2  12      404.98      448.98     14.97 o
   6   2  12      152.55      129.82     10.75 o
   7   2  12        6.95        3.40      7.43 o
   8   2  12       38.02       10.12     12.93 o
   9   2  12        0.33       -6.68     13.19 o
  10   2  12        0.09        6.14     16.08 o
   1   3  12       22.24       24.35      5.20 o
   2   3  12        0.81       -0.83      4.14 o
   3   3  12      101.78       75.14      7.66 o
   4   3  12      216.77      209.61     11.04 o
   5   3  12      182.57      215.75     12.11 o
   6   3  12        8.04       10.47      7.59 o
   7   3  12       96.77       99.05     16.96 o
   8   3  12       40.68       21.96     14.38 o
   9   3  12       19.06       13.03     15.81 o
  10   3  12       29.94       50.25     18.69 o
   0   4  12     4907.92     4734.91     74.50 o
   1   4  12     1557.80     1368.96     18.32 o
   2   4  12     1927.03     1927.54     31.23 o
   3   4  12       87.07       82.57      7.08 o
   4   4  12      162.96      207.18     11.40 o
   5   4  12      535.00      545.21     15.67 o
   6   4  12       62.68       65.32     11.38 o
   7   4  12      124.41      116.00     17.90 o
   8   4  12        8.22        1.38     13.19 o
   9   4  12        8.71        7.66     15.24 o
  10   4  12       25.16       21.15     17.26 o
   1   5  12      127.75      134.05      8.09 o
   2   5  12        0.54       -3.88      3.88 o
   3   5  12      325.76      302.33     10.75 o
   4   5  12      204.01      209.52     10.37 o
   5   5  12       30.55       31.61     12.04 o
   6   5  12        9.48        4.24      9.14 o
   7   5  12      174.95      165.04     19.46 o
   8   5  12        8.91       11.75     14.01 o
   9   5  12        0.12      -13.50     14.01 o
   0   6  12     1800.13     1798.84     34.95 o
   1   6  12       52.29       54.86      6.29 o
   2   6  12       12.66       16.40      4.23 o
   3   6  12      282.51      295.15      9.85 o
   4   6  12       29.50       16.20      9.32 o
   5   6  12       79.93       59.55     11.51 o
   6   6  12       52.82       52.85     11.89 o
   7   6  12       56.55       87.66     16.39 o
   8   6  12       25.04       12.01     14.66 o
   9   6  12        5.68       21.98     15.81 o
   1   7  12      284.62      264.84     10.54 o
   2   7  12        6.39        2.90      3.99 o
   3   7  12      101.39      109.17     10.72 o
   4   7  12       91.33      103.92     11.03 o
   5   7  12       21.05       22.86     10.57 o
   6   7  12      123.08      148.44     14.99 o
   7   7  12       17.14       23.14     14.08 o
   8   7  12       36.61       43.74     16.08 o
   9   7  12      127.89      146.03     22.67 o
   0   8  12        8.70        7.63      7.34 o
   1   8  12        4.18       -5.12      5.12 o
   2   8  12     1025.59      998.23     23.13 o
   3   8  12       95.68       92.32     10.81 o
   4   8  12      339.28      351.78     17.10 o
   5   8  12        1.58        3.10      9.72 o
   6   8  12      451.06      498.83     23.30 o
   7   8  12       68.62       50.26     21.96 o
   8   8  12       59.86       95.11     19.21 o
   9   8  12        3.23       33.35     25.22 o
   1   9  12       14.67        7.27      5.44 o
   2   9  12      516.01      509.75     12.51 o
   3   9  12      434.13      419.95     17.43 o
   4   9  12      447.43      423.95     18.06 o
   5   9  12      111.98       92.85     13.74 o
   6   9  12       11.12        3.46     11.11 o
   7   9  12       16.19       -0.05     11.22 o
   8   9  12        5.49       14.64     22.78 o
   0  10  12      221.47      231.39     14.47 o
   1  10  12      793.75      693.04     14.97 o
   2  10  12        7.61        8.49      8.43 o
   3  10  12      301.74      278.04     15.62 o
   4  10  12        1.73        9.89      8.99 o
   5  10  12      177.40      179.26     16.35 o
   6  10  12       89.61      113.99     14.90 o
   7  10  12       22.47       29.62     12.97 o
   8  10  12        9.04       24.54     28.47 o
   1  11  12        8.76        5.27      5.36 o
   2  11  12       67.61       52.35     10.25 o
   3  11  12      230.89      209.10     14.52 o
   4  11  12       88.03       66.28     11.76 o
   5  11  12      345.59      323.80     19.95 o
   6  11  12       23.08       15.18     12.63 o
   7  11  12       34.86       18.37     16.90 o
   8  11  12       11.78       17.76     17.37 o
   0  12  12       24.37       21.70      9.03 o
   1  12  12       50.84       68.67      9.38 o
   2  12  12        1.10        6.30      8.59 o
   3  12  12       96.57       94.52     12.22 o
   4  12  12       10.37        7.68      9.21 o
   5  12  12        0.42        2.66     11.10 o
   6  12  12        2.01        1.96     14.59 o
   7  12  12       13.16       29.88     17.72 o
   1  13  12       30.98       12.44      8.29 o
   2  13  12      108.35      127.84     11.93 o
   3  13  12      120.90       99.82     12.97 o
   4  13  12      173.50      169.63     15.01 o
   5  13  12       42.19       18.32     12.73 o
   6  13  12       50.18       47.55     17.39 o
   0  14  12      284.27      314.28     25.87 o
   1  14  12       20.75       17.83      8.43 o
   2  14  12       56.46       84.62     11.19 o
   3  14  12        1.18        4.43     10.00 o
   4  14  12        0.66        6.40     10.65 o
   5  14  12      113.94      115.17     20.41 o
   6  14  12       29.81       13.06     17.39 o
   1  15  12       13.39        6.38     11.65 o
   2  15  12       23.32       25.97      9.98 o
   3  15  12       25.68       33.43     10.61 o
   4  15  12       58.69       38.51     15.18 o
   5  15  12      151.59      183.89     24.90 o
   0  16  12       12.75       15.34     17.37 o
   1  16  12      239.44      233.89     18.54 o
   2  16  12       85.88       93.88     14.73 o
   3  16  12        2.03       -2.04     11.27 o
   4  16  12       51.74       66.36     16.85 o
   1  17  12       29.36       31.25     13.53 o
   2  17  12        3.96       -3.10     12.70 o
   1   1  13      487.54      511.67     10.36 o
   2   1  13      409.50      413.91     11.61 o
   3   1  13     1430.33     1430.44     22.49 o
   4   1  13      418.04      439.65     15.00 o
   5   1  13      494.38      484.02     16.25 o
   6   1  13       22.46       15.50      8.09 o
   7   1  13       32.05       32.72      9.17 o
   8   1  13      140.58      115.98     14.68 o
   9   1  13      132.27      144.36     16.75 o
  10   1  13       14.28        3.11     16.39 o
   0   2  13      249.64      241.46     11.04 o
   1   2  13     1496.37     1501.58     19.10 o
   2   2  13      233.58      208.99      8.33 o
   3   2  13      635.94      560.43     15.48 o
   4   2  13        6.73        5.90      6.77 o
   5   2  13      346.21      296.30     13.98 o
   6   2  13      500.62      500.40     23.60 o
   7   2  13        0.35        5.17      8.19 o
   8   2  13       38.16       49.11     12.73 o
   9   2  13       17.05       23.32     12.92 o
  10   2  13       15.19       23.67     23.18 o
   1   3  13       68.94       79.24      6.72 o
   2   3  13       39.35       65.89      5.70 o
   3   3  13      148.45      162.95      8.93 o
   4   3  13      323.30      344.71     14.26 o
   5   3  13       67.22       70.26      9.07 o
   6   3  13      109.70      120.03     10.49 o
   7   3  13       23.96       28.87     11.11 o
   8   3  13        0.23       -4.31     10.64 o
   9   3  13       23.35       13.93     12.50 o
   0   4  13     2022.84     1965.06     57.59 o
   1   4  13     2860.33     2885.53     26.73 o
   2   4  13     1084.04     1100.82     17.67 o
   3   4  13      371.81      353.34     12.56 o
   4   4  13      250.84      257.53     12.63 o
   5   4  13      242.29      266.15     13.28 o
   6   4  13      126.68      151.73     14.71 o
   7   4  13      670.73      647.05     25.64 o
   8   4  13      113.36      154.94     16.75 o
   9   4  13       15.39        1.12     11.68 o
   1   5  13      120.69      108.28      7.67 o
   2   5  13      204.43      217.93      8.66 o
   3   5  13     1546.85     1432.89     19.87 o
   4   5  13      636.66      582.61     15.00 o
   5   5  13        2.59       -7.70      8.37 o
   6   5  13        0.06        5.71     10.01 o
   7   5  13        0.65        7.26     10.95 o
   8   5  13        0.80       15.18     11.74 o
   9   5  13        2.32        6.87     13.10 o
   0   6  13       97.38       93.79      9.64 o
   1   6  13      677.97      734.74     15.35 o
   2   6  13      156.78      144.68      6.06 o
   3   6  13      994.77     1026.17     20.20 o
   4   6  13      243.23      253.68     16.89 o
   5   6  13       22.16       20.73     10.27 o
   6   6  13      337.44      296.39     19.24 o
   7   6  13       80.43      109.80     14.96 o
   8   6  13       27.34       32.95     14.09 o
   9   6  13       25.10       19.63     13.40 o
   1   7  13      228.23      214.44     10.10 o
   2   7  13      191.28      222.41      7.95 o
   3   7  13      100.21      105.99      7.32 o
   4   7  13      299.52      266.32     15.04 o
   5   7  13       23.59       24.60     10.31 o
   6   7  13        7.51       -4.06     10.15 o
   7   7  13       42.91       53.96     13.04 o
   8   7  13       68.62       61.89     14.46 o
   9   7  13        2.15      -10.65     12.26 o
   0   8  13     3761.66     3772.86     55.81 o
   1   8  13      126.29      145.45      9.76 o
   2   8  13      393.25      433.19     13.71 o
   3   8  13      312.93      290.67     15.59 o
   4   8  13       76.19       78.46     10.87 o
   5   8  13        1.27        0.57      9.91 o
   6   8  13        2.14       -4.92     10.17 o
   7   8  13        7.87       -6.62     10.87 o
   8   8  13      210.80      198.71     19.57 o
   1   9  13       45.34       58.44      6.88 o
   2   9  13     1213.92     1128.91     30.47 o
   3   9  13        6.93        3.47      8.35 o
   4   9  13      469.59      395.77     17.79 o
   5   9  13       39.96       32.58     11.25 o
   6   9  13      318.93      278.88     19.24 o
   7   9  13       52.99       40.83     13.74 o
   8   9  13        3.37       -5.32     12.66 o
   0  10  13      144.36      152.97     13.50 o
   1  10  13        5.44        6.23      5.62 o
   2  10  13        9.78       27.64      8.89 o
   3  10  13       26.85       40.29      9.68 o
   4  10  13       60.20       51.93     10.75 o
   5  10  13      150.60      167.68     16.21 o
   6  10  13       44.60       29.70     12.45 o
   7  10  13       28.42       18.26     13.34 o
   8  10  13       32.75       27.97     18.06 o
   1  11  13       60.06       71.24      9.11 o
   2  11  13       49.98       47.55     10.40 o
   3  11  13       20.10       18.37      9.35 o
   4  11  13        0.16       -6.28      8.89 o
   5  11  13        7.32        2.12     11.46 o
   6  11  13        3.25        8.14     11.89 o
   7  11  13       29.98       14.68     16.56 o
   0  12  13     1341.44     1238.05     29.49 o
   1  12  13       18.51       16.58      8.00 o
   2  12  13      143.66      114.41     11.22 o
   3  12  13       71.30       71.61     11.48 o
   4  12  13       52.36       49.87     11.95 o
   5  12  13        7.35        9.73     11.54 o
   6  12  13        0.04        7.27     12.39 o
   7  12  13       19.45       22.20     18.30 o
   1  13  13       13.42       10.51      8.24 o
   2  13  13      326.01      290.10     15.45 o
   3  13  13      263.35      243.90     16.51 o
   4  13  13        7.59       -4.98      9.60 o
   5  13  13        0.27       -9.33     11.58 o
   6  13  13       50.81       40.75     18.11 o
   0  14  13       46.99       41.33     19.93 o
   1  14  13      138.90      172.64     15.83 o
   2  14  13       44.52       41.45      9.95 o
   3  14  13       41.84       29.81     11.28 o
   4  14  13       30.34       40.47     12.49 o
   5  14  13       11.08       22.98     17.00 o
   1  15  13       89.63       90.68     14.58 o
   2  15  13       56.46       61.66     12.23 o
   3  15  13       53.46       37.89     11.19 o
   4  15  13      368.93      314.36     23.53 o
   5  15  13      155.42      147.41     23.97 o
   0  16  13      156.35      123.28     22.43 o
   1  16  13        0.81        3.34     11.92 o
   2  16  13      164.97      167.85     17.35 o
   3  16  13       34.29       44.75     11.89 o
   1  17  13       21.73       18.97     13.28 o
   0   0  14    11140.30    10730.19    319.70 o
   1   0  14        0.22        9.54      5.99 o
   2   0  14      356.20      386.22     19.46 o
   3   0  14      107.33      116.49     13.77 o
   4   0  14      273.95      330.97     19.84 o
   5   0  14     1990.31     1961.72     40.99 o
   6   0  14        5.82        8.01     11.33 o
   7   0  14       14.12        1.52     11.80 o
   8   0  14      248.46      303.66     23.97 o
   9   0  14        0.21        3.25     21.15 o
   1   1  14      415.20      394.21      9.90 o
   2   1  14      362.98      366.36     11.62 o
   3   1  14      218.96      220.80     12.15 o
   4   1  14      173.72      205.20     11.80 o
   5   1  14       20.43       29.33      8.35 o
   6   1  14      760.16      785.29     20.74 o
   7   1  14        9.63       18.64      8.33 o
   8   1  14      126.07      131.77     17.44 o
   9   1  14       95.66      112.08     20.61 o
   0   2  14      482.03      432.34     11.22 o
   1   2  14      150.04      126.31      7.83 o
   2   2  14     2824.98     2734.69     26.71 o
   3   2  14      310.94      358.95     13.89 o
   4   2  14      348.91      396.18     15.06 o
   5   2  14       91.47       73.80      9.77 o
   6   2  14       44.26       42.88      8.94 o
   7   2  14        9.58       20.24     10.93 o
   8   2  14        1.04        7.81     11.56 o
   9   2  14       30.61       46.72     14.21 o
   1   3  14      465.98      469.07     12.72 o
   2   3  14     1223.55     1107.71     16.27 o
   3   3  14      252.40      261.06     11.46 o
   4   3  14     1587.46     1512.09     24.37 o
   5   3  14        2.84       17.70      7.57 o
   6   3  14      585.51      585.97     18.14 o
   7   3  14       53.07       55.28     12.50 o
   8   3  14      247.80      274.46     22.89 o
   9   3  14        8.75       10.55     12.99 o
   0   4  14       14.81        5.45      7.10 o
   1   4  14        6.00       24.79      6.15 o
   2   4  14      666.75      655.34     12.01 o
   3   4  14       13.69       22.80      6.58 o
   4   4  14      146.11      148.93     10.44 o
   5   4  14        3.28        1.18      7.36 o
   6   4  14        1.96        7.51     10.17 o
   7   4  14       41.96       30.51     11.69 o
   8   4  14        1.03       -4.79     11.38 o
   9   4  14       47.59       38.53     14.07 o
   1   5  14      442.62      469.87     13.03 o
   2   5  14        3.45        9.05      4.40 o
   3   5  14      335.35      319.98     11.90 o
   4   5  14     1094.72     1124.67     20.36 o
   5   5  14      141.66      102.00     13.69 o
   6   5  14       76.82       88.74     13.22 o
   7   5  14      125.68       87.38     14.09 o
   8   5  14      100.59       94.49     21.89 o
   9   5  14        7.13        5.10     12.33 o
   0   6  14      911.38      844.30     21.73 o
   1   6  14     1123.95     1049.71     18.31 o
   2   6  14      120.39      128.47      7.26 o
   3   6  14       13.04       11.59      6.65 o
   4   6  14      101.61       98.55     12.76 o
   5   6  14      182.56      210.04     16.56 o
   6   6  14       76.62       73.50     13.46 o
   7   6  14       47.27       53.47     12.97 o
   8   6  14       15.68       20.97     12.66 o
   9   6  14        7.52       11.44     14.07 o
   1   7  14      594.98      599.59     14.92 o
   2   7  14       55.29       52.23      6.93 o
   3   7  14      194.06      168.36     12.46 o
   4   7  14      469.07      453.48     18.28 o
   5   7  14       13.15        7.31      9.97 o
   6   7  14      144.87      141.44     15.91 o
   7   7  14        5.62       12.40     11.62 o
   8   7  14       86.00       64.46     15.18 o
   9   7  14       10.87       -3.93     12.90 o
   0   8  14      390.17      350.16     25.78 o
   1   8  14      204.03      224.76     10.13 o
   2   8  14     1509.62     1420.19     20.81 o
   3   8  14       27.32       26.67      9.10 o
   4   8  14      397.93      349.52     17.23 o
   5   8  14      102.20       78.48     13.00 o
   6   8  14      182.86      156.56     16.09 o
   7   8  14        8.63       30.90     12.95 o
   8   8  14        0.47       -5.92     11.67 o
   1   9  14      119.63      120.65      8.72 o
   2   9  14        4.02        6.19      8.41 o
   3   9  14       43.35       32.95      9.38 o
   4   9  14        2.72       -1.89      8.61 o
   5   9  14      120.05      123.04     15.10 o
   6   9  14        0.54       -4.50     11.03 o
   7   9  14       18.45       40.21     13.70 o
   8   9  14        2.58       -2.46     13.06 o
   0  10  14     1164.16     1109.83     37.72 o
   1  10  14       31.57       38.90      6.75 o
   2  10  14      680.71      619.53     20.58 o
   3  10  14      287.71      273.17     15.99 o
   4  10  14       30.43       25.24     10.37 o
   5  10  14      393.35      381.53     30.68 o
   6  10  14      275.70      267.62     19.82 o
   7  10  14        1.33      -10.94     10.94 o
   8  10  14       49.88       71.94     21.26 o
   1  11  14       32.07       39.65      8.35 o
   2  11  14       25.69       21.24      9.50 o
   3  11  14       10.30        3.99      9.07 o
   4  11  14       53.39       36.10     10.76 o
   5  11  14      102.96      111.59     16.06 o
   6  11  14        4.81       -1.63     12.33 o
   7  11  14       68.09       97.76     20.68 o
   0  12  14        5.83       13.66      9.10 o
   1  12  14       40.06       56.16      9.34 o
   2  12  14       51.51       48.15      9.65 o
   3  12  14       18.89       17.29      9.85 o
   4  12  14       27.76       20.46     10.79 o
   5  12  14       63.05       55.86     14.09 o
   6  12  14        0.00        7.26     12.65 o
   7  12  14       33.64       50.08     19.54 o
   1  13  14       26.21       18.73      8.78 o
   2  13  14       95.82      102.45     11.53 o
   3  13  14        0.06        2.96     10.00 o
   4  13  14      116.46      111.79     14.71 o
   5  13  14       41.88       45.51     14.64 o
   6  13  14      103.13       98.86     21.15 o
   0  14  14        0.30        4.97     19.52 o
   1  14  14       24.71       21.66     11.35 o
   2  14  14        1.10        9.77      9.47 o
   3  14  14       35.35       42.69     11.01 o
   4  14  14        0.04       -2.14     10.96 o
   5  14  14       55.39       73.76     20.33 o
   1  15  14        3.25       -1.75     11.47 o
   2  15  14      167.84      213.64     17.98 o
   3  15  14       15.41       19.57     11.55 o
   4  15  14       94.41      129.28     16.04 o
   0  16  14       11.11       42.16     19.79 o
   1  16  14       43.84       47.56     14.02 o
   2  16  14        6.56        6.37     12.81 o
   3  16  14       52.11       21.37     13.67 o
   1   1  15        3.86        2.90      4.55 o
   2   1  15        1.10       -0.47      5.43 o
   3   1  15      396.96      387.09     14.56 o
   4   1  15       80.70       98.80      9.63 o
   5   1  15      960.92      964.71     22.26 o
   6   1  15       44.87       48.27     11.15 o
   7   1  15       80.55       85.18     11.14 o
   8   1  15       92.66      105.65     15.04 o
   9   1  15       33.95       41.38     17.54 o
   0   2  15      957.08     1032.21     16.37 o
   1   2  15      122.41      158.41     10.11 o
   2   2  15      138.43      179.72      9.64 o
   3   2  15      594.73      591.35     17.06 o
   4   2  15      645.89      695.89     18.93 o
   5   2  15      124.76      120.12     10.83 o
   6   2  15      256.29      253.86     14.56 o
   7   2  15      221.85      204.04     16.98 o
   8   2  15       59.20       59.18     13.77 o
   9   2  15        3.46       -0.35     12.52 o
   1   3  15        3.23        7.31      4.30 o
   2   3  15      704.22      757.26     15.93 o
   3   3  15       54.63       43.81      7.22 o
   4   3  15        1.01        5.19      7.43 o
   5   3  15      200.99      220.14     25.04 o
   6   3  15        8.83       16.54     10.31 o
   7   3  15      142.79      151.73     16.06 o
   8   3  15      350.97      352.02     22.51 o
   9   3  15        0.00       15.46     12.88 o
   0   4  15      948.63      971.77     22.74 o
   1   4  15     1008.23     1028.62     18.34 o
   2   4  15       40.99       59.18      5.63 o
   3   4  15      248.87      261.30     11.95 o
   4   4  15      775.23      725.06     18.61 o
   5   4  15       19.46       26.04      8.08 o
   6   4  15      238.13      202.23     16.75 o
   7   4  15       17.33       36.88     12.68 o
   8   4  15       15.19       29.79     12.81 o
   9   4  15        0.92      -10.75     12.16 o
   1   5  15        1.54        1.72      6.53 o
   2   5  15      321.08      323.10      8.87 o
   3   5  15      443.40      422.07     13.32 o
   4   5  15       28.69       33.72      7.94 o
   5   5  15      146.08      146.79     14.34 o
   6   5  15      285.45      274.86     19.21 o
   7   5  15       25.38       30.93     12.26 o
   8   5  15        2.19       -1.63     11.87 o
   9   5  15       45.86       65.67     15.72 o
   0   6  15       66.48       68.20      9.93 o
   1   6  15        5.01        5.42      6.18 o
   2   6  15      157.92      172.24     12.09 o
   3   6  15       94.26      122.26      8.80 o
   4   6  15      535.65      525.67     22.38 o
   5   6  15      286.62      260.31     17.81 o
   6   6  15      336.99      322.96     20.44 o
   7   6  15       51.20       51.71     13.42 o
   8   6  15        0.78        3.96     12.34 o
   9   6  15       53.05       72.22     16.65 o
   1   7  15      215.54      203.67     10.08 o
   2   7  15      106.10       98.02      8.29 o
   3   7  15       19.95        7.31      8.25 o
   4   7  15       31.33       33.23      9.70 o
   5   7  15       32.30       25.00     11.51 o
   6   7  15        7.01       -7.92     10.39 o
   7   7  15      134.10       94.93     15.64 o
   8   7  15       57.14       63.37     15.15 o
   0   8  15      340.25      299.04     16.77 o
   1   8  15      440.97      446.66     13.16 o
   2   8  15      649.00      572.78     15.11 o
   3   8  15        1.64        2.22      7.77 o
   4   8  15      365.45      369.41     18.06 o
   5   8  15      133.91      134.90     15.78 o
   6   8  15       82.37       84.20     14.42 o
   7   8  15       41.51       55.32     14.23 o
   8   8  15       10.15        0.10     13.13 o
   1   9  15      151.21      153.79      9.31 o
   2   9  15      121.63      135.91     12.56 o
   3   9  15       58.71       68.54     10.90 o
   4   9  15       90.57      108.05     12.38 o
   5   9  15        7.39        7.64     11.22 o
   6   9  15       19.08        9.70     12.15 o
   7   9  15       62.70       91.90     15.88 o
   8   9  15        5.31       14.99     14.28 o
   0  10  15        3.98       -0.73      8.03 o
   1  10  15        8.46        9.53      6.06 o
   2  10  15       15.45        6.34      8.92 o
   3  10  15       41.54       39.96     10.50 o
   4  10  15       27.72       23.58     10.25 o
   5  10  15        4.17        4.76     11.24 o
   6  10  15       22.76       38.96     13.77 o
   7  10  15       13.79       14.53     13.13 o
   1  11  15       18.45       17.12      8.29 o
   2  11  15       67.29       73.68     10.27 o
   3  11  15        9.52       -7.20      8.85 o
   4  11  15        1.38       -3.37      9.75 o
   5  11  15       58.01       87.69     15.10 o
   6  11  15       11.21        3.19     12.21 o
   7  11  15        6.68        9.38     13.73 o
   0  12  15        4.36       -3.75     13.19 o
   1  12  15      437.59      467.66     17.79 o
   2  12  15       81.01       69.26     10.50 o
   3  12  15       17.59       24.39     10.56 o
   4  12  15        2.96       -2.23     10.15 o
   5  12  15       59.42       45.26     14.21 o
   6  12  15        2.20       -1.37     13.36 o
   1  13  15      101.04      114.65     11.89 o
   2  13  15      131.83      136.24     12.72 o
   3  13  15      103.78      121.23     14.04 o
   4  13  15       21.45       32.28     12.09 o
   5  13  15       69.10       79.26     16.25 o
   6  13  15       14.50       51.05     19.21 o
   0  14  15      102.49       82.19     20.11 o
   1  14  15        0.24        3.10     11.03 o
   2  14  15      148.70      147.78     13.66 o
   3  14  15      185.96      228.94     15.79 o
   4  14  15        2.95        5.98     11.55 o
   5  14  15        3.35        8.88     16.55 o
   1  15  15       32.83       38.10     13.39 o
   2  15  15        5.31       14.67     12.69 o
   3  15  15        6.92       23.28     11.03 o
   4  15  15        5.67        9.19     12.63 o
   0  16  15        8.54       21.21     18.53 o
   1  16  15      471.17      489.50     24.81 o
   2  16  15        5.98        9.04     13.26 o
   0   0  16     1466.34     1508.80     29.70 o
   1   0  16     2393.08     2306.59     31.12 o
   2   0  16      242.62      248.67     18.41 o
   3   0  16      388.33      413.95     23.18 o
   4   0  16       73.98       25.05     12.36 o
   5   0  16      218.04      233.85     19.26 o
   6   0  16      228.07      247.77     28.88 o
   7   0  16      150.73      211.57     30.51 o
   8   0  16        6.13       -5.69     20.34 o
   9   0  16       11.39       17.08     23.59 o
   1   1  16      261.63      228.57      9.06 o
   2   1  16      180.90      192.88     10.50 o
   3   1  16       34.55       30.19      9.75 o
   4   1  16      400.01      352.23     15.50 o
   5   1  16       10.10        4.23      7.40 o
   6   1  16       18.91       24.96      8.97 o
   7   1  16        3.05        0.50      8.28 o
   8   1  16        2.52        1.05     11.11 o
   9   1  16        5.16       26.74     17.14 o
   0   2  16       13.95       29.12      5.81 o
   1   2  16      171.56      225.37      8.89 o
   2   2  16      232.72      197.61     10.37 o
   3   2  16       41.92       52.54      8.68 o
   4   2  16      236.24      276.92     14.52 o
   5   2  16       46.81       46.77      9.08 o
   6   2  16      168.64      172.91     12.73 o
   7   2  16       15.06       15.94     10.39 o
   8   2  16       23.27       -1.24     11.72 o
   9   2  16        4.23        9.83     13.15 o
   1   3  16      212.98      225.26      8.23 o
   2   3  16      369.50      396.60     13.52 o
   3   3  16      173.89      197.93     11.14 o
   4   3  16      415.33      405.83     16.37 o
   5   3  16      296.01      285.52     14.88 o
   6   3  16      277.75      262.92     18.63 o
   7   3  16        0.10        3.80     10.95 o
   8   3  16      293.47      280.15     21.10 o
   9   3  16      111.21      103.02     16.91 o
   0   4  16      460.08      387.36     16.79 o
   1   4  16      667.14      660.80     15.63 o
   2   4  16        0.88       -3.11      5.89 o
   3   4  16      242.38      257.73     12.13 o
   4   4  16       60.45       68.99      9.30 o
   5   4  16      240.56      232.57     16.72 o
   6   4  16      237.69      228.75     17.83 o
   7   4  16       11.23        0.38     10.93 o
   8   4  16        0.30        0.70     12.05 o
   9   4  16        8.11        7.07     13.56 o
   1   5  16       28.04       24.82      7.03 o
   2   5  16       19.71       13.76      6.98 o
   3   5  16       13.14        6.87      8.48 o
   4   5  16      795.07      728.07     18.67 o
   5   5  16       29.36       40.63     11.54 o
   6   5  16       16.66        6.04     10.91 o
   7   5  16       13.90      -10.64     10.64 o
   8   5  16       10.10       28.06     13.46 o
   9   5  16        7.60       21.60     14.85 o
   0   6  16     1698.83     1796.74     32.37 o
   1   6  16     1843.75     1771.77     22.68 o
   2   6  16       12.45       13.85      6.78 o
   3   6  16       63.13       75.73      8.38 o
   4   6  16      108.03       98.35     13.15 o
   5   6  16        0.02        3.83      9.99 o
   6   6  16       18.99        8.56     11.03 o
   7   6  16        2.57       -4.57     12.77 o
   8   6  16       25.34       33.57     13.90 o
   1   7  16        5.07        4.41      5.73 o
   2   7  16      416.45      414.45     13.92 o
   3   7  16        8.46        3.56      8.61 o
   4   7  16       40.15       18.04      9.33 o
   5   7  16       25.04       21.47     11.38 o
   6   7  16       77.75       71.14     14.21 o
   7   7  16       17.51       -0.85     11.89 o
   8   7  16       50.01       63.99     16.12 o
   0   8  16      542.97      457.17     19.12 o
   1   8  16      121.15      112.70      8.56 o
   2   8  16       88.35       72.45      8.20 o
   3   8  16       34.34       27.90      9.60 o
   4   8  16      228.18      242.78     15.43 o
   5   8  16      231.52      221.63     18.00 o
   6   8  16        5.97       18.28     12.45 o
   7   8  16       10.60       12.02     13.13 o
   8   8  16       13.34       10.72     13.42 o
   1   9  16      474.77      483.09     14.06 o
   2   9  16       28.33       29.95      9.64 o
   3   9  16       91.32       83.23     11.72 o
   4   9  16       70.68       83.56     12.07 o
   5   9  16        4.29       -5.43     10.64 o
   6   9  16       85.66      109.08     16.00 o
   7   9  16       21.88       27.13     13.68 o
   0  10  16       16.33       27.70      9.28 o
   1  10  16      100.83       81.99      9.94 o
   2  10  16       16.68        4.87      9.01 o
   3  10  16       11.78        2.85      8.90 o
   4  10  16      145.34      138.52     13.95 o
   5  10  16      567.73      537.41     26.28 o
   6  10  16       23.92       32.24     13.62 o
   7  10  16       74.96       81.92     16.87 o
   1  11  16       18.76       12.33      8.03 o
   2  11  16       20.07       22.55      8.96 o
   3  11  16      293.36      319.69     18.20 o
   4  11  16        1.37        5.38     10.39 o
   5  11  16      169.07      169.54     20.40 o
   6  11  16       46.71       34.61     14.10 o
   7  11  16       43.59       59.86     16.65 o
   0  12  16        2.36       -2.65     14.66 o
   1  12  16      236.13      230.11     14.47 o
   2  12  16       37.15       54.96     10.52 o
   3  12  16      110.87       98.49     13.17 o
   4  12  16        3.36       -7.02      9.72 o
   5  12  16       48.26       29.55     14.00 o
   6  12  16       28.81       59.55     15.73 o
   1  13  16       47.63       43.15     11.99 o
   2  13  16        3.57       -1.95      9.10 o
   3  13  16       63.07       72.33     13.10 o
   4  13  16       50.95       43.40     12.91 o
   5  13  16       62.34       89.35     17.49 o
   0  14  16       33.14       27.25     17.83 o
   1  14  16      237.75      242.55     18.59 o
   2  14  16       29.06       28.78     10.45 o
   3  14  16        3.28       -4.65     10.08 o
   4  14  16       41.09       35.33     12.73 o
   1  15  16        0.60       -2.45     12.29 o
   2  15  16       86.46       99.95     16.05 o
   3  15  16       64.51       59.46     12.87 o
   0  16  16      138.06      138.63     24.71 o
   1  16  16      277.91      270.37     20.83 o
   1   1  17      226.15      236.48      7.94 o
   2   1  17      369.97      345.87     13.26 o
   3   1  17      612.83      635.49     19.07 o
   4   1  17       78.42       87.33     10.52 o
   5   1  17      111.64      116.15     10.88 o
   6   1  17      263.98      280.69     15.57 o
   7   1  17       31.70       24.53      9.67 o
   8   1  17        0.05        5.89     11.72 o
   9   1  17        0.01      -12.05     15.17 o
   0   2  17      178.39      152.74      9.07 o
   1   2  17       25.12       24.71      5.51 o
   2   2  17      146.70      186.15     10.40 o
   3   2  17        0.78        7.06      7.70 o
   4   2  17      435.64      402.93     16.76 o
   5   2  17       31.86       36.81      8.84 o
   6   2  17      288.35      320.90     18.55 o
   7   2  17        9.60        8.49     11.12 o
   8   2  17        0.85       15.50     12.09 o
   9   2  17      131.39      183.16     25.02 o
   1   3  17        1.39        2.66      4.48 o
   2   3  17       26.72       34.73      7.38 o
   3   3  17        2.44        1.30      7.70 o
   4   3  17     1883.29     1975.60     46.50 o
   5   3  17       35.82       36.99      9.27 o
   6   3  17      157.88      184.84     16.75 o
   7   3  17      108.57       97.29     14.85 o
   8   3  17      328.01      319.82     22.47 o
   9   3  17        0.02       10.82     13.13 o
   0   4  17       63.16       70.59     10.29 o
   1   4  17       37.20       48.57      6.98 o
   2   4  17      949.58      903.27     18.61 o
   3   4  17      578.74      561.46     16.09 o
   4   4  17       11.98        8.77      7.85 o
   5   4  17      773.31      779.04     27.06 o
   6   4  17       11.33        2.88     10.48 o
   7   4  17      102.25       71.57     14.07 o
   8   4  17       65.03       83.11     15.50 o
   9   4  17       38.44       24.01     14.07 o
   1   5  17        5.59       -2.07      5.93 o
   2   5  17     2559.50     2379.77     28.74 o
   3   5  17      142.67      155.03     10.52 o
   4   5  17      866.66      815.93     27.24 o
   5   5  17        0.56        3.20      9.97 o
   6   5  17      632.19      606.87     25.81 o
   7   5  17       36.21       30.48     13.13 o
   8   5  17        3.31        5.72     12.63 o
   0   6  17      670.76      655.26     21.82 o
   1   6  17       19.94       23.58      6.87 o
   2   6  17       40.10       31.36      9.25 o
   3   6  17       27.43       38.10      7.44 o
   4   6  17       20.82       20.99     11.03 o
   5   6  17      133.66      113.12     14.75 o
   6   6  17       31.03       29.19     12.33 o
   7   6  17        2.05      -10.10     10.87 o
   8   6  17       49.70       28.15     13.75 o
   1   7  17      265.44      252.20     11.28 o
   2   7  17      110.05      126.89      9.82 o
   3   7  17       82.68       91.12     11.50 o
   4   7  17       74.65       69.93     11.63 o
   5   7  17       21.69       23.42     11.72 o
   6   7  17       65.20       75.75     14.71 o
   7   7  17       34.47       19.19     13.46 o
   8   7  17       81.75       68.19     15.73 o
   0   8  17     5035.37     4971.94    101.23 o
   1   8  17       67.34       47.51      9.15 o
   2   8  17     1675.92     1577.40     38.86 o
   3   8  17       55.06       65.05     10.84 o
   4   8  17       72.76       56.06     11.39 o
   5   8  17       10.79        4.57     11.31 o
   6   8  17       13.30        9.66     12.29 o
   7   8  17        5.38       -3.35     12.06 o
   8   8  17      162.34      168.96     20.44 o
   1   9  17       43.36       29.20      6.92 o
   2   9  17      223.77      221.36     14.93 o
   3   9  17       18.16        8.33      9.21 o
   4   9  17       17.61       -0.05      9.58 o
   5   9  17       51.48       55.81     13.99 o
   6   9  17        9.89       -0.73     12.01 o
   7   9  17       41.46       55.96     15.48 o
   0  10  17      195.28      186.67     14.97 o
   1  10  17       85.07       64.97     10.01 o
   2  10  17      251.49      218.44     13.72 o
   3  10  17        0.89       -4.38      9.18 o
   4  10  17        0.43       -0.37     10.09 o
   5  10  17       49.04       58.31     14.45 o
   6  10  17       12.88       24.69     21.41 o
   7  10  17       29.53       33.00     15.30 o
   1  11  17       82.65       70.94     10.34 o
   2  11  17        0.16        2.97      8.90 o
   3  11  17        0.15       -3.99      9.97 o
   4  11  17        0.23        7.46     11.16 o
   5  11  17        1.48        8.78     12.64 o
   6  11  17       15.96       45.37     15.11 o
   0  12  17        7.74       12.83     14.82 o
   1  12  17      163.91      141.45     14.71 o
   2  12  17        7.81        4.80      9.27 o
   3  12  17        0.24        2.00     10.44 o
   4  12  17       10.69        6.14     10.91 o
   5  12  17       12.63        5.68     12.90 o
   6  12  17       12.40       24.60     14.81 o
   1  13  17       93.02       89.54     14.20 o
   2  13  17       67.61       72.21     11.54 o
   3  13  17        1.04       12.79      9.89 o
   4  13  17      115.18      104.47     14.75 o
   5  13  17       31.85       37.00     15.48 o
   0  14  17       91.84      103.50     21.84 o
   1  14  17       42.26       58.33     14.04 o
   2  14  17       74.19      105.43     15.73 o
   3  14  17       19.78       18.07     11.19 o
   4  14  17        0.94       -1.39     12.15 o
   1  15  17       14.69       17.38     13.14 o
   2  15  17       54.17       48.98     14.84 o
   3  15  17        1.59       12.67     13.24 o
   0   0  18     2433.76     2643.29     40.82 o
   1   0  18      126.86      115.46      9.98 o
   2   0  18     1750.27     1671.75     39.95 o
   3   0  18      127.89       96.56     15.50 o
   4   0  18      152.44      147.58     16.79 o
   5   0  18       15.90       20.20     11.78 o
   6   0  18      190.59      194.57     27.25 o
   7   0  18      113.79       79.45     16.90 o
   8   0  18       29.94       39.05     25.22 o
   9   0  18        0.44       21.96     25.22 o
   1   1  18       54.66       61.27      5.57 o
   2   1  18      101.86      115.91      9.61 o
   3   1  18      178.54      196.61     13.09 o
   4   1  18        1.73       -7.48      7.48 o
   5   1  18      420.55      411.58     17.73 o
   6   1  18       11.11       20.46      9.15 o
   7   1  18        0.53        8.86     10.91 o
   8   1  18       26.47       32.53     13.53 o
   9   1  18        0.58       -7.07     16.08 o
   0   2  18     1939.18     1936.35     23.93 o
   1   2  18       77.75       67.88      6.32 o
   2   2  18      553.27      551.25     15.70 o
   3   2  18       22.70        8.42     10.27 o
   4   2  18      281.27      229.73     14.43 o
   5   2  18        5.03       15.77      8.72 o
   6   2  18       11.18        0.67      8.39 o
   7   2  18       13.09       12.10     11.72 o
   8   2  18       16.69       19.35     13.46 o
   9   2  18        0.24       -3.66     16.68 o
   1   3  18       62.94       54.80      5.85 o
   2   3  18     1206.28     1058.72     20.56 o
   3   3  18       51.49       42.94      8.18 o
   4   3  18      545.14      484.03     17.38 o
   5   3  18       24.74       15.01      8.60 o
   6   3  18       28.85       33.09     12.48 o
   7   3  18        0.74        6.01     11.19 o
   8   3  18       16.55        4.38     12.77 o
   0   4  18      884.94      768.04     29.75 o
   1   4  18        0.40        4.07      6.23 o
   2   4  18      399.87      399.66     14.67 o
   3   4  18      278.35      290.24     13.45 o
   4   4  18        0.61        4.58      7.77 o
   5   4  18       30.33       16.26     11.12 o
   6   4  18       14.19       13.04     12.05 o
   7   4  18        0.02       10.49     12.26 o
   8   4  18        0.56       15.31     12.95 o
   1   5  18      101.02      115.41      8.87 o
   2   5  18        1.39        7.34      7.02 o
   3   5  18        2.79       -4.32      6.61 o
   4   5  18      115.99      113.05     14.54 o
   5   5  18        2.23        9.46     10.62 o
   6   5  18       52.38       52.75     13.44 o
   7   5  18       87.25       77.11     15.18 o
   8   5  18       24.29       38.24     14.71 o
   0   6  18     2095.08     2011.01     35.59 o
   1   6  18      517.80      451.91     13.74 o
   2   6  18      375.22      345.75     13.63 o
   3   6  18       89.08       69.66      8.71 o
   4   6  18       68.93       65.67     13.27 o
   5   6  18      108.22       93.07     14.38 o
   6   6  18        2.54       -0.14     11.72 o
   7   6  18        1.97       -3.41     11.68 o
   8   6  18        8.74        1.90     13.62 o
   1   7  18        0.00       -0.19      6.17 o
   2   7  18      600.58      577.57     16.46 o
   3   7  18       28.29       32.86     10.25 o
   4   7  18      143.92      152.98     13.98 o
   5   7  18        7.32       12.67     11.25 o
   6   7  18        0.00        8.76     11.94 o
   7   7  18       95.92       87.31     15.87 o
   8   7  18       62.87       66.49     16.26 o
   0   8  18        5.66        1.38      8.92 o
   1   8  18      203.99      205.01     11.75 o
   2   8  18       29.23       10.42      9.07 o
   3   8  18      146.81      158.40     13.83 o
   4   8  18       51.35       43.62     10.98 o
   5   8  18        0.07      -10.74     10.74 o
   6   8  18        0.71       -0.99     11.37 o
   7   8  18       57.10       38.56     15.18 o
   1   9  18      159.03      165.93     10.24 o
   2   9  18        2.27       -6.93      7.09 o
   3   9  18        7.70        6.26     10.01 o
   4   9  18       17.86        3.47     10.30 o
   5   9  18       68.82       87.47     15.44 o
   6   9  18        1.81       -7.06     12.42 o
   7   9  18       88.64      114.95     18.58 o
   0  10  18      818.90      794.16     26.32 o
   1  10  18       36.07       24.75      8.58 o
   2  10  18      227.39      223.72     14.05 o
   3  10  18      271.01      242.58     16.74 o
   4  10  18      133.85      131.84     14.94 o
   5  10  18       74.08       74.91     15.31 o
   6  10  18      118.17      124.95     18.30 o
   1  11  18      156.14      166.21     12.94 o
   2  11  18      138.84      139.02     12.61 o
   3  11  18       78.81       51.91     12.25 o
   4  11  18      181.23      220.92     17.57 o
   5  11  18       94.58       55.17     15.42 o
   6  11  18       61.09       55.48     16.16 o
   0  12  18      117.63      142.34     21.52 o
   1  12  18       57.29       44.93     10.46 o
   2  12  18       66.28       69.24     11.44 o
   3  12  18      367.74      362.45     20.09 o
   4  12  18        1.22       -0.25     11.11 o
   5  12  18        0.24       -8.66     12.67 o
   1  13  18        7.52        7.53     11.50 o
   2  13  18      129.00      112.10     13.17 o
   3  13  18        5.93       20.84     10.63 o
   4  13  18      104.39       93.54     15.50 o
   0  14  18       43.42       53.67     20.41 o
   1  14  18      139.14      132.66     17.38 o
   2  14  18       64.38       73.94     15.30 o
   3  14  18      166.31      184.27     15.77 o
   1  15  18       52.46       54.88     14.38 o
   2  15  18        5.77        9.85     13.71 o
   1   1  19       11.41       14.87      4.92 o
   2   1  19      323.43      324.63     14.03 o
   3   1  19        5.35       -5.16      7.78 o
   4   1  19       37.58       32.05      9.34 o
   5   1  19       19.02       12.98      8.75 o
   6   1  19       59.44       49.84     10.56 o
   7   1  19       11.18        3.40     11.40 o
   8   1  19       95.44       97.96     21.26 o
   0   2  19       13.38       22.38      6.94 o
   1   2  19      869.06      869.39     14.51 o
   2   2  19     1631.79     1605.70     24.93 o
   3   2  19      359.63      339.57     16.02 o
   4   2  19      265.28      281.43     15.85 o
   5   2  19        5.41       -1.63      8.48 o
   6   2  19        7.98        7.39     11.56 o
   7   2  19        0.60        6.71     11.67 o
   8   2  19       44.36       23.05     13.70 o
   1   3  19      198.47      188.65      8.20 o
   2   3  19       43.21       41.97      8.66 o
   3   3  19       11.93        1.36      8.14 o
   4   3  19      433.47      404.11     19.22 o
   5   3  19        9.43       12.43      8.77 o
   6   3  19      173.46      188.31     17.20 o
   7   3  19       59.88       86.26     15.48 o
   8   3  19       19.85       14.37     13.28 o
   0   4  19       12.05       24.57      9.90 o
   1   4  19        0.31        1.19      6.15 o
   2   4  19     1133.68     1145.15     23.57 o
   3   4  19        5.25        4.42      7.11 o
   4   4  19       64.21       58.63      9.94 o
   5   4  19      150.97      163.39     16.82 o
   6   4  19       63.06       62.94     13.04 o
   7   4  19        2.72        3.80     11.58 o
   8   4  19      159.14      174.01     19.10 o
   1   5  19       72.75       65.31      8.04 o
   2   5  19       13.60       15.54      7.42 o
   3   5  19        0.66       -5.43      6.76 o
   4   5  19       30.13       27.14     11.98 o
   5   5  19        2.32       -9.94     10.60 o
   6   5  19      118.81      103.77     15.45 o
   7   5  19       58.67       32.87     13.70 o
   8   5  19       37.97       63.70     15.59 o
   0   6  19      188.96      192.93     15.14 o
   1   6  19      480.59      437.73     14.37 o
   2   6  19        0.09       -2.05      6.71 o
   3   6  19       61.13       34.03      9.66 o
   4   6  19        0.03       -2.43     10.39 o
   5   6  19       14.04       11.72     10.97 o
   6   6  19       52.81       39.95     13.00 o
   7   6  19        3.29        0.82     12.57 o
   8   6  19        1.57        8.87     13.90 o
   1   7  19       29.12       22.29      7.16 o
   2   7  19        4.77       -0.63      6.81 o
   3   7  19       81.63       64.15     11.40 o
   4   7  19        0.00        5.71     11.67 o
   5   7  19       70.34       59.64     13.97 o
   6   7  19        7.40       -0.62     11.54 o
   7   7  19       12.25       14.25     14.21 o
   0   8  19      158.64      171.35     14.95 o
   1   8  19      158.96      180.81     10.64 o
   2   8  19      308.85      327.82     17.61 o
   3   8  19       58.47       89.45     12.53 o
   4   8  19      115.30      130.00     14.27 o
   5   8  19       24.40       37.36     13.56 o
   6   8  19       37.27       64.73     15.34 o
   7   8  19        0.09        4.93     13.60 o
   1   9  19       41.31       40.96      9.27 o
   2   9  19       21.66       29.44      9.15 o
   3   9  19       35.46       28.02     11.14 o
   4   9  19       16.30       18.56     10.92 o
   5   9  19      138.07      149.36     17.83 o
   6   9  19        0.51       -1.91     13.05 o
   7   9  19       93.38      123.69     18.77 o
   0  10  19      134.60      154.26     14.85 o
   1  10  19       96.14      115.00     11.58 o
   2  10  19      376.56      399.03     17.26 o
   3  10  19      126.84      137.93     14.64 o
   4  10  19       65.01       76.01     13.36 o
   5  10  19       29.83       34.98     15.15 o
   6  10  19        0.00        0.26     13.36 o
   1  11  19       77.15       89.06     11.39 o
   2  11  19        4.55        3.34      9.02 o
   3  11  19       29.29       47.19     11.98 o
   4  11  19       51.03       76.90     14.25 o
   5  11  19       22.11       22.84     13.98 o
   6  11  19        3.48       -0.27     13.99 o
   0  12  19       16.97       10.35     16.56 o
   1  12  19        0.41        1.38     11.32 o
   2  12  19        6.16        0.86      9.09 o
   3  12  19       15.49       19.58     10.49 o
   4  12  19       25.10       21.94     12.60 o
   5  12  19       82.24       90.11     17.22 o
   1  13  19        9.37       15.92     12.71 o
   2  13  19       34.75       31.29     11.00 o
   3  13  19        1.13        0.92      9.99 o
   4  13  19        0.70       14.71     12.69 o
   0  14  19        0.00       -2.07     17.37 o
   1  14  19        6.68       -0.74     12.43 o
   2  14  19        2.77       -1.38     12.56 o
   3  14  19        1.34        1.74     10.91 o
   0   0  20     7134.97     7021.17    207.84 o
   1   0  20      163.52      156.78     10.92 o
   2   0  20     3848.30     3603.88     59.43 o
   3   0  20       24.50       62.17     14.66 o
   4   0  20      560.80      598.40     28.43 o
   5   0  20      105.72       75.40     16.08 o
   6   0  20        4.85      -11.15     12.93 o
   7   0  20      202.85      184.66     34.17 o
   8   0  20      154.64      168.39     34.98 o
   1   1  20        0.47       -0.92      4.79 o
   2   1  20       21.39       13.09      7.61 o
   3   1  20       30.27       28.13      9.55 o
   4   1  20       36.40       28.85      9.31 o
   5   1  20       41.75       20.53      9.85 o
   6   1  20       15.09       13.27      9.81 o
   7   1  20       25.86       27.12     12.68 o
   8   1  20        6.31        4.57     16.65 o
   0   2  20     1314.71     1226.33     20.77 o
   1   2  20       71.76       93.76      7.16 o
   2   2  20      960.56      914.01     20.10 o
   3   2  20        5.68        8.89      8.66 o
   4   2  20      440.81      421.56     18.62 o
   5   2  20        0.16        1.78      8.86 o
   6   2  20        1.07        5.44     11.42 o
   7   2  20        9.91       25.16     13.28 o
   8   2  20       16.66        6.71     13.60 o
   1   3  20       10.96       14.86      6.79 o
   2   3  20       19.48       26.01      7.82 o
   3   3  20      705.48      714.38     21.18 o
   4   3  20      117.90      146.20     12.66 o
   5   3  20      288.72      282.10     20.12 o
   6   3  20      108.74      113.07     15.72 o
   7   3  20        0.93       -1.18     11.72 o
   8   3  20        4.99        4.83     13.28 o
   0   4  20      388.21      332.64     18.28 o
   1   4  20     1256.03     1205.97     21.10 o
   2   4  20      264.57      243.36     12.85 o
   3   4  20      851.64      778.06     19.69 o
   4   4  20        1.07       -0.02      8.34 o
   5   4  20       38.31       31.70     12.97 o
   6   4  20        1.01        2.84     11.58 o
   7   4  20       39.89       39.98     14.23 o
   8   4  20        6.21       10.45     13.91 o
   1   5  20       10.95        2.24      6.59 o
   2   5  20       11.39       13.34      7.66 o
   3   5  20       83.66       73.64      9.37 o
   4   5  20      166.12      182.56     17.06 o
   5   5  20       72.83       72.45     14.03 o
   6   5  20        6.25       -3.07     11.54 o
   7   5  20       58.07       73.71     15.65 o
   8   5  20        0.02      -12.88     12.88 o
   0   6  20      584.81      592.97     22.87 o
   1   6  20      183.40      162.76     10.37 o
   2   6  20       69.45       64.14      9.12 o
   3   6  20      263.77      241.59     15.90 o
   4   6  20       30.30       23.79     12.15 o
   5   6  20       56.50       63.80     14.32 o
   6   6  20       13.87       -6.42     11.78 o
   7   6  20       26.12       11.53     13.74 o
   1   7  20       44.11       38.28      7.75 o
   2   7  20      146.11      167.59     11.48 o
   3   7  20      445.56      445.62     20.06 o
   4   7  20       51.42       32.21     12.19 o
   5   7  20       32.84       27.12     12.52 o
   6   7  20       23.50        1.69     12.81 o
   7   7  20        3.45       -9.84     12.81 o
   0   8  20      513.31      528.66     22.38 o
   1   8  20      123.79       99.06      9.40 o
   2   8  20      533.79      493.70     18.33 o
   3   8  20      257.89      246.31     16.76 o
   4   8  20       27.65       18.09     11.08 o
   5   8  20        4.65        8.78     12.29 o
   6   8  20        2.77      -11.60     11.60 o
   7   8  20       27.12       28.86     15.48 o
   1   9  20      273.66      265.70     14.96 o
   2   9  20      303.03      310.56     16.18 o
   3   9  20       69.60       54.16     12.11 o
   4   9  20       74.60       46.78     12.26 o
   5   9  20      230.46      242.69     21.09 o
   6   9  20       20.02        3.76     13.50 o
   0  10  20       20.62       23.31     11.42 o
   1  10  20      378.35      346.51     16.73 o
   2  10  20      242.70      269.62     15.88 o
   3  10  20       96.71      103.17     13.64 o
   4  10  20       57.04       71.84     14.07 o
   5  10  20       45.28       32.08     14.46 o
   6  10  20        6.05      -11.66     13.10 o
   1  11  20      162.30      182.89     13.97 o
   2  11  20        0.51       -5.86      9.19 o
   3  11  20        9.00        6.37      9.87 o
   4  11  20       81.75      107.27     15.03 o
   5  11  20       52.77       50.77     16.22 o
   0  12  20      236.74      255.72     26.74 o
   1  12  20       27.67       20.37     12.24 o
   2  12  20      133.58      195.46     16.54 o
   3  12  20       25.91       33.33     11.50 o
   4  12  20      112.15      170.18     17.70 o
   1  13  20        1.06        2.35     12.60 o
   2  13  20       78.55       78.89     15.40 o
   3  13  20       71.38       66.20     12.76 o
   0  14  20       47.34       28.20     20.27 o
   1  14  20        1.95        9.80     13.34 o
   2  14  20        9.97        4.72     13.79 o
   1   1  21      151.97      138.83      7.38 o
   2   1  21        1.52       -1.12      7.29 o
   3   1  21      213.82      192.36     13.92 o
   4   1  21        0.00       -8.38      8.38 o
   5   1  21      429.72      453.23     19.82 o
   6   1  21      327.06      376.34     19.48 o
   7   1  21      155.88      174.55     18.36 o
   8   1  21      103.19       96.83     22.37 o
   0   2  21        7.02       22.96      7.41 o
   1   2  21        0.67        2.16      5.11 o
   2   2  21      263.31      242.17     11.02 o
   3   2  21       84.98       90.27     11.65 o
   4   2  21        2.90       -3.41      8.30 o
   5   2  21        1.30        4.25      9.62 o
   6   2  21       10.82       16.33     12.26 o
   7   2  21      165.11      201.50     26.79 o
   8   2  21       65.79       82.62     21.56 o
   1   3  21      131.53      159.10     10.33 o
   2   3  21       79.58       72.99      9.59 o
   3   3  21       63.78       58.83     10.56 o
   4   3  21       56.42       59.97     10.90 o
   5   3  21        0.15      -10.46     10.46 o
   6   3  21      144.33      115.40     16.59 o
   7   3  21       22.07       19.25     13.30 o
   8   3  21       14.60       13.76     14.40 o
   0   4  21     2054.63     1986.84     45.75 o
   1   4  21       82.80       86.73      8.81 o
   2   4  21       48.93       38.19      8.73 o
   3   4  21      252.57      272.21     14.14 o
   4   4  21        0.01        3.44     11.25 o
   5   4  21       15.33        1.12     11.54 o
   6   4  21        2.04       -9.54     11.46 o
   7   4  21        3.00        0.92     12.41 o
   1   5  21      160.44      165.50     10.54 o
   2   5  21        2.81       -7.06      7.06 o
   3   5  21       37.75       40.06      8.85 o
   4   5  21      234.29      219.45     18.94 o
   5   5  21        0.15       -2.75     10.77 o
   6   5  21        0.31       -0.43     12.19 o
   7   5  21       69.93      117.04     17.36 o
   0   6  21       73.93       71.59     12.20 o
   1   6  21       44.80       57.37      8.57 o
   2   6  21       21.38       16.50      7.37 o
   3   6  21        0.17        0.00      9.46 o
   4   6  21        0.33       -0.64     11.38 o
   5   6  21       59.59       64.09     14.92 o
   6   6  21       11.05        2.14     12.75 o
   7   6  21       22.22       13.98     13.77 o
   1   7  21        3.14        7.90      7.21 o
   2   7  21       51.44       50.92     10.13 o
   3   7  21      111.08      126.08     16.00 o
   4   7  21        7.54        7.81     11.81 o
   5   7  21      237.85      271.01     21.59 o
   6   7  21       25.95       17.54     13.77 o
   7   7  21       43.79       42.55     15.64 o
   0   8  21       56.79       55.25     11.93 o
   1   8  21      136.54      163.68     10.92 o
   2   8  21       83.31       90.16     11.25 o
   3   8  21       74.18       62.83     12.43 o
   4   8  21       28.99        9.06     11.06 o
   5   8  21        4.13        5.32     12.57 o
   6   8  21       27.22       55.68     16.06 o
   1   9  21      132.57      123.81     12.21 o
   2   9  21       16.24       15.07      9.65 o
   3   9  21        7.93        0.78     10.81 o
   4   9  21        0.39       -3.27     10.54 o
   5   9  21        0.42       -4.01     12.67 o
   6   9  21        0.62        0.98     13.39 o
   0  10  21        3.16        0.44     15.81 o
   1  10  21      151.44      178.27     13.77 o
   2  10  21       58.98       79.92     11.73 o
   3  10  21      148.98      162.26     16.08 o
   4  10  21       61.19       48.01     13.86 o
   5  10  21        1.38        1.50     13.21 o
   1  11  21        4.57        7.13      9.24 o
   2  11  21        6.56       12.65      9.76 o
   3  11  21        0.01        5.38     10.63 o
   4  11  21        0.14       -4.48     15.62 o
   5  11  21       15.49       10.36     14.85 o
   0  12  21       95.48      100.50     27.25 o
   1  12  21        6.76       13.46     12.77 o
   2  12  21       49.02       50.32     11.98 o
   3  12  21       44.71       31.99     12.12 o
   4  12  21      108.69      124.83     17.03 o
   1  13  21        3.59       -5.23     11.80 o
   2  13  21      161.47      166.07     17.76 o
   3  13  21        0.56       -0.99     10.88 o
   0  14  21       35.70       20.94     20.68 o
   0   0  22      194.51      238.38     17.98 o
   1   0  22      178.26      182.56     12.01 o
   2   0  22       10.86        3.90      9.10 o
   3   0  22      679.00      719.75     32.77 o
   4   0  22       76.12       76.45     16.68 o
   5   0  22       87.24       75.37     17.80 o
   6   0  22      374.13      394.26     28.61 o
   7   0  22       28.84       17.08     22.78 o
   1   1  22       13.41       12.36      5.91 o
   2   1  22       24.03       24.52      6.86 o
   3   1  22      243.41      238.97     15.21 o
   4   1  22      145.61      158.48     14.10 o
   5   1  22       18.27       10.37      9.85 o
   6   1  22        0.53       -2.11     11.58 o
   7   1  22        0.11        0.69     13.10 o
   0   2  22      196.69      195.71     15.72 o
   1   2  22      753.01      702.39     16.73 o
   2   2  22       62.43       46.82      7.84 o
   3   2  22      154.63      176.38     13.74 o
   4   2  22        3.40        4.92      9.33 o
   5   2  22      127.51      136.25     19.72 o
   6   2  22        9.05       -1.50     11.87 o
   7   2  22        6.36       -3.50     12.14 o
   1   3  22        2.38       12.56      7.15 o
   2   3  22      189.30      197.16     11.97 o
   3   3  22      119.64      119.86     12.64 o
   4   3  22      423.73      452.55     21.25 o
   5   3  22        5.33        8.97     11.54 o
   6   3  22       81.50       97.20     16.25 o
   7   3  22       24.12        7.16     13.04 o
   0   4  22      243.20      240.14     17.29 o
   1   4  22       99.42      109.33      9.72 o
   2   4  22      437.10      422.15     15.07 o
   3   4  22       29.02       16.36      8.64 o
   4   4  22       41.72       45.87     13.37 o
   5   4  22       13.83       13.91     11.57 o
   6   4  22       58.79       65.81     15.05 o
   7   4  22       13.33       -2.60     13.15 o
   1   5  22       29.28       36.43      8.12 o
   2   5  22        0.07       -3.81      6.81 o
   3   5  22      143.02      141.40     11.94 o
   4   5  22      185.42      176.27     17.64 o
   5   5  22       26.05       31.34     13.44 o
   6   5  22        4.45       -9.34     12.01 o
   7   5  22       18.05       14.78     17.48 o
   0   6  22       61.03       44.84     11.76 o
   1   6  22       84.26      108.76      9.81 o
   2   6  22        0.32       -6.45      6.80 o
   3   6  22       75.71       71.39     12.44 o
   4   6  22        2.70       -2.40     11.67 o
   5   6  22       29.10       33.31     13.58 o
   6   6  22       14.73        6.06     13.40 o
   7   6  22       13.01        7.37     14.45 o
   1   7  22        1.64       -1.71      7.02 o
   2   7  22       30.80       27.62      9.62 o
   3   7  22      146.94      153.89     15.09 o
   4   7  22        0.32       -6.77     11.72 o
   5   7  22       14.76       -2.70     12.90 o
   6   7  22        4.61        0.28     13.44 o
   0   8  22      151.81      190.93     16.99 o
   1   8  22       35.11       23.61      9.65 o
   2   8  22      141.11      174.74     13.53 o
   3   8  22        1.22        5.60     10.65 o
   4   8  22        0.41       -9.04     11.73 o
   5   8  22       67.24       77.26     16.68 o
   6   8  22        1.78       -6.85     13.28 o
   1   9  22       17.72       15.28      9.53 o
   2   9  22        9.38       14.03      9.58 o
   3   9  22      154.90      192.38     16.90 o
   4   9  22       14.39       29.16     12.32 o
   5   9  22       33.01       41.06     15.32 o
   0  10  22      376.73      399.74     31.31 o
   1  10  22      169.82      153.07     13.75 o
   2  10  22       12.06        6.51      9.43 o
   3  10  22       19.15       20.76     11.55 o
   4  10  22        0.81       -7.19     11.44 o
   5  10  22        2.35      -12.41     12.41 o
   1  11  22       17.66        4.53     12.29 o
   2  11  22      112.51      128.18     14.05 o
   3  11  22       19.48       18.50     10.90 o
   4  11  22        0.22       -7.38     11.80 o
   0  12  22      469.82      489.48     34.22 o
   1  12  22      276.32      312.04     21.25 o
   2  12  22       80.13       80.64     15.62 o
   3  12  22       57.85       71.09     13.10 o
   1  13  22        0.18       -1.01     12.47 o
   2  13  22        0.02       -4.83     13.03 o
   1   1  23       57.75       53.65      8.07 o
   2   1  23        0.60       -0.05      7.38 o
   3   1  23        5.85       -5.50      9.25 o
   4   1  23       41.14       34.86     10.65 o
   5   1  23       13.01       22.58     10.98 o
   6   1  23       59.72       62.64     14.98 o
   7   1  23       29.84       22.34     17.14 o
   0   2  23      457.71      389.62     19.45 o
   1   2  23      151.95      151.05     10.17 o
   2   2  23       72.33       48.32      8.50 o
   3   2  23       29.13       31.89     10.35 o
   4   2  23        6.43       -2.12      9.44 o
   5   2  23       97.02      137.90     17.06 o
   6   2  23        1.57        0.83     12.61 o
   7   2  23       33.25       49.03     15.87 o
   1   3  23       41.80       30.88      7.85 o
   2   3  23        2.47        4.72      7.47 o
   3   3  23      123.59      123.10     13.13 o
   4   3  23        6.54       -7.79      9.03 o
   5   3  23        4.31      -10.81     11.68 o
   6   3  23       42.86       35.31     14.52 o
   7   3  23       68.53       78.81     16.87 o
   0   4  23     1152.00     1228.52     45.67 o
   1   4  23        0.19       -0.58      7.04 o
   2   4  23      412.99      455.54     15.36 o
   3   4  23       22.86       16.69      9.65 o
   4   4  23      449.67      467.59     25.35 o
   5   4  23       15.81        9.29     12.42 o
   6   4  23       64.22       60.39     15.59 o
   7   4  23        6.28       12.23     14.68 o
   1   5  23       13.98        4.48      7.45 o
   2   5  23      143.37      151.43     11.02 o
   3   5  23      155.92      125.53     14.18 o
   4   5  23      484.58      458.68     25.50 o
   5   5  23       13.34        7.99     12.48 o
   6   5  23       60.02       49.42     15.44 o
   0   6  23        0.06        9.50     10.24 o
   1   6  23       64.65       54.38      9.02 o
   2   6  23      232.64      230.56     12.72 o
   3   6  23       26.89        4.04     10.72 o
   4   6  23       76.47       70.88     15.26 o
   5   6  23       38.09       44.23     14.65 o
   6   6  23       59.37       77.81     16.72 o
   1   7  23        6.62        7.29      7.76 o
   2   7  23      105.29      124.02     12.52 o
   3   7  23       78.28       66.25     12.75 o
   4   7  23       36.49       50.02     14.83 o
   5   7  23      116.13      132.25     17.66 o
   6   7  23      264.17      312.41     24.72 o
   0   8  23        1.59       -7.96      9.67 o
   1   8  23        5.18        3.19      9.04 o
   2   8  23       51.75       79.97     11.78 o
   3   8  23       41.14       42.23     12.37 o
   4   8  23       11.42       11.28     13.23 o
   5   8  23       27.52       10.88     14.50 o
   1   9  23       68.14       66.95     11.39 o
   2   9  23       29.09       21.27     10.68 o
   3   9  23        4.48       11.33      9.95 o
   4   9  23      171.73      221.03     18.81 o
   5   9  23        6.64        4.32     14.36 o
   0  10  23      452.07      513.86     34.46 o
   1  10  23       19.02       13.18     10.17 o
   2  10  23      251.80      267.49     16.94 o
   3  10  23        3.41       -8.66     10.23 o
   4  10  23       74.18       73.84     15.06 o
   1  11  23        0.33       -1.52     12.42 o
   2  11  23        1.97       -0.19      9.99 o
   3  11  23       37.92       61.86     12.89 o
   0  12  23       33.38       30.41     20.37 o
   1  12  23        0.20        1.29     13.29 o
   2  12  23       15.16       28.17     14.11 o
   0   0  24      364.76      370.95     37.42 o
   1   0  24       34.17       16.68     14.38 o
   2   0  24      289.21      322.65     25.29 o
   3   0  24       96.04       92.41     17.83 o
   4   0  24        1.15       16.87     15.17 o
   5   0  24      135.22      135.47     21.19 o
   6   0  24      147.32      204.18     35.79 o
   7   0  24       13.64      -17.90     23.59 o
   1   1  24       66.56       62.69      8.36 o
   2   1  24        9.55        6.77      8.10 o
   3   1  24      125.75      115.56     13.38 o
   4   1  24       91.30       87.17     12.65 o
   5   1  24        7.70       21.62     11.16 o
   6   1  24       13.83        4.70     13.60 o
   7   1  24       64.60       89.11     22.14 o
   0   2  24      194.06      186.47     15.64 o
   1   2  24      147.87      184.60     11.34 o
   2   2  24      115.85      111.11      9.71 o
   3   2  24        2.24        0.58      9.52 o
   4   2  24        3.38       -9.09      9.09 o
   5   2  24       36.64       22.92     13.57 o
   6   2  24       37.20       17.95     14.24 o
   7   2  24       29.95       29.01     15.01 o
   1   3  24       99.39      105.11     10.03 o
   2   3  24       15.89       14.73      7.90 o
   3   3  24       53.59       50.21     11.55 o
   4   3  24       18.98        9.46     11.95 o
   5   3  24        6.31        6.11     12.19 o
   6   3  24        2.56        1.89     13.27 o
   0   4  24       38.29       31.38     11.42 o
   1   4  24     1401.16     1348.42     23.90 o
   2   4  24        2.33       -1.76      7.66 o
   3   4  24      254.51      271.15     16.96 o
   4   4  24       47.37       46.04     14.27 o
   5   4  24       19.59        6.40     12.57 o
   6   4  24       91.80       74.42     16.51 o
   1   5  24        0.75        2.24      7.74 o
   2   5  24       25.91       23.42      8.30 o
   3   5  24      199.54      200.29     16.36 o
   4   5  24       14.01       16.11     13.03 o
   5   5  24       86.84       72.83     16.06 o
   6   5  24       19.99       18.43     14.76 o
   0   6  24       64.87       92.84     13.97 o
   1   6  24      540.90      565.71     17.60 o
   2   6  24        0.09        3.94      9.10 o
   3   6  24       22.74       27.40     11.80 o
   4   6  24       11.60       -3.21     12.47 o
   5   6  24       23.71        1.54     13.28 o
   6   6  24        1.67        5.02     14.11 o
   1   7  24      361.97      349.87     15.28 o
   2   7  24      130.97      146.18     13.65 o
   3   7  24      239.96      218.94     15.33 o
   4   7  24       39.32       63.05     15.66 o
   5   7  24      127.72      124.86     18.40 o
   0   8  24      247.66      304.74     20.93 o
   1   8  24       35.15       24.91     10.35 o
   2   8  24       58.52       86.10     12.31 o
   3   8  24        4.07        9.33     10.38 o
   4   8  24       29.38       34.96     15.34 o
   5   8  24        9.02       -4.43     13.76 o
   1   9  24       52.44       60.33     11.69 o
   2   9  24        8.92       10.32     10.55 o
   3   9  24      560.42      537.92     21.99 o
   4   9  24        0.19       -3.01     13.28 o
   0  10  24      321.58      344.55     31.05 o
   1  10  24      110.16      101.16     16.91 o
   2  10  24       39.00       35.74     11.70 o
   3  10  24        0.03        3.01     10.66 o
   4  10  24        1.28       -9.57     12.00 o
   1  11  24       19.29       20.39     13.81 o
   2  11  24       25.90       16.68     15.58 o
   3  11  24      148.65      142.36     15.86 o
   0  12  24       50.41       71.46     22.24 o
   1  12  24       37.45       59.22     14.99 o
   1   1  25       47.06       51.56     11.37 o
   2   1  25        6.12       -4.59      9.75 o
   3   1  25      179.41      175.47     15.17 o
   4   1  25        1.04       -5.37     10.11 o
   5   1  25        2.75        0.49     10.43 o
   6   1  25        5.39       -1.24     13.57 o
   0   2  25        1.94        1.60      9.92 o
   1   2  25        3.72       -0.80      7.30 o
   2   2  25        1.14        6.18      7.74 o
   3   2  25        7.71       10.08     10.38 o
   4   2  25        0.00       -6.21      9.48 o
   5   2  25       94.16      105.61     17.06 o
   6   2  25       23.79       17.23     14.34 o
   1   3  25        0.04       -2.17      7.26 o
   2   3  25        2.73       -2.96      7.76 o
   3   3  25      131.36      118.77     13.76 o
   4   3  25       13.94       -2.84     11.81 o
   5   3  25       80.50       65.75     16.11 o
   6   3  25        1.66        9.28     14.15 o
   0   4  25        0.02        6.87     11.19 o
   1   4  25      610.63      602.79     17.98 o
   2   4  25        3.27       -0.14      7.81 o
   3   4  25       17.40       13.75     10.61 o
   4   4  25       32.37       29.56     13.97 o
   5   4  25        9.05        6.94     13.87 o
   6   4  25       10.95       15.99     14.84 o
   1   5  25        3.05       -2.87      7.65 o
   2   5  25      167.27      197.93     12.73 o
   3   5  25        0.21       -7.40      9.33 o
   4   5  25      380.88      404.57     25.48 o
   5   5  25       12.01       10.20     14.37 o
   6   5  25       56.74       48.38     16.19 o
   0   6  25       68.11       78.46     14.21 o
   1   6  25       15.28       10.52      8.23 o
   2   6  25      218.33      233.07     15.57 o
   3   6  25       16.36       17.74     10.09 o
   4   6  25       10.66       -3.77     13.37 o
   5   6  25        5.43      -13.23     13.23 o
   1   7  25       86.95      107.39     12.44 o
   2   7  25      267.65      270.25     16.68 o
   3   7  25       97.04       98.78     12.98 o
   4   7  25       70.77       50.58     15.52 o
   5   7  25       13.42       14.14     15.46 o
   0   8  25      509.34      558.38     26.28 o
   1   8  25      291.69      284.84     17.03 o
   2   8  25       12.30       11.69     10.13 o
   3   8  25       36.16       30.83     11.31 o
   4   8  25        0.01      -12.53     12.53 o
   1   9  25       39.86       32.11     11.00 o
   2   9  25       74.47       94.74     12.88 o
   3   9  25       24.89       15.02     11.43 o
   4   9  25        8.67       -4.81     14.00 o
   0  10  25       12.32       12.23     18.37 o
   1  10  25       11.42       37.83     14.28 o
   2  10  25       21.70       17.19     11.11 o
   3  10  25        0.05       -6.66     10.89 o
   1  11  25        8.22        0.28     12.79 o
   0   0  26      313.56      381.52     39.86 o
   1   0  26      283.20      258.14     24.71 o
   2   0  26      137.60      125.17     20.71 o
   3   0  26      428.82      456.16     30.10 o
   4   0  26       59.80       31.40     23.18 o
   5   0  26      188.71      187.64     24.08 o
   6   0  26        1.03       17.90     24.40 o
   1   1  26      181.69      182.82     15.42 o
   2   1  26       66.03       53.39     11.98 o
   3   1  26       26.11       40.10     11.75 o
   4   1  26       41.00       36.56     11.67 o
   5   1  26        3.91        3.90     13.60 o
   6   1  26        0.06        2.40     17.23 o
   0   2  26       15.96       28.49     15.40 o
   1   2  26        1.74       -9.75      9.75 o
   2   2  26       14.39       12.38     10.34 o
   3   2  26       36.93       35.48     11.38 o
   4   2  26        0.40       -9.26     10.35 o
   5   2  26        3.59       -5.89     13.13 o
   6   2  26        1.85       -9.17     15.39 o
   1   3  26        0.00        6.39      7.86 o
   2   3  26        2.66        4.60      8.35 o
   3   3  26       20.56       12.22      9.36 o
   4   3  26        2.14        5.08     13.10 o
   5   3  26       15.45        0.93     14.04 o
   0   4  26      476.59      511.69     24.42 o
   1   4  26      234.94      263.92     13.74 o
   2   4  26      385.78      386.99     16.28 o
   3   4  26       15.39       14.39     11.01 o
   4   4  26       48.66       36.55     15.31 o
   5   4  26       44.53       48.72     15.87 o
   1   5  26       60.22       60.84      9.73 o
   2   5  26       78.73       91.81     10.96 o
   3   5  26        0.30       -4.10     10.75 o
   4   5  26      129.01      118.59     18.00 o
   5   5  26        0.10      -11.96     13.17 o
   0   6  26      164.54      208.28     20.32 o
   1   6  26       49.36       26.90      9.09 o
   2   6  26      107.67      128.12     13.58 o
   3   6  26        1.58        0.26     10.11 o
   4   6  26       91.77       97.08     17.89 o
   5   6  26       24.39       -8.07     14.39 o
   1   7  26      101.00       95.18     12.48 o
   2   7  26        0.51       -7.68      9.62 o
   3   7  26        7.56       -1.76     10.43 o
   4   7  26        6.65       18.91     14.72 o
   0   8  26       29.62       28.00     21.96 o
   1   8  26        4.26       -0.59      9.82 o
   2   8  26        0.14        6.93     10.65 o
   3   8  26       86.24       70.33     13.25 o
   4   8  26       10.10       29.81     15.68 o
   1   9  26       73.22       85.58     13.09 o
   2   9  26       42.71       51.40     15.63 o
   3   9  26       58.54       69.92     13.52 o
   0  10  26       19.49       27.84     18.11 o
   1  10  26       43.48       42.04     14.47 o
   2  10  26        3.71        4.01     11.32 o
   1   1  27        0.00       -3.33     10.32 o
   2   1  27       27.16        9.75     10.97 o
   3   1  27        1.95       -7.43      9.91 o
   4   1  27      248.34      251.42     18.15 o
   5   1  27       54.71       30.85     15.16 o
   0   2  27      216.10      190.70     22.92 o
   1   2  27       19.99       28.27     11.54 o
   2   2  27       69.78       52.41     12.68 o
   3   2  27       66.82      107.20     14.01 o
   4   2  27       18.96       -0.69     13.84 o
   5   2  27      184.37      249.33     22.70 o
   1   3  27        0.66       -2.80     10.39 o
   2   3  27       46.08       46.20     12.27 o
   3   3  27       17.92       10.29     11.54 o
   4   3  27       98.80       90.46     17.48 o
   5   3  27       34.50       26.54     15.12 o
   0   4  27        2.11        0.87     11.67 o
   1   4  27      110.27      133.91     11.73 o
   2   4  27       33.21       61.01     10.02 o
   3   4  27      120.60      144.65     15.69 o
   4   4  27        1.66       -2.72     13.83 o
   5   4  27        2.39        2.24     14.65 o
   1   5  27        9.44       15.03      9.00 o
   2   5  27        1.44       -3.77      9.60 o
   3   5  27        3.93       -7.78     10.95 o
   4   5  27       75.11       77.00     17.41 o
   0   6  27       28.79       12.28     12.66 o
   1   6  27       11.54        5.25      8.74 o
   2   6  27      164.15      184.50     15.23 o
   3   6  27        1.54      -10.09     10.09 o
   4   6  27       11.60       13.45     14.60 o
   1   7  27        0.04       -9.03      9.03 o
   2   7  27       86.82       84.56     13.46 o
   3   7  27       16.97       -0.22     10.94 o
   0   8  27      143.47      192.88     30.91 o
   1   8  27       30.68       30.66     11.45 o
   2   8  27        5.06       11.21     11.53 o
   3   8  27        3.89        6.33     11.29 o
   1   9  27        4.87       12.52     13.38 o
   0   0  28      132.46       87.86     27.66 o
   1   0  28        1.50      -10.98     14.38 o
   2   0  28       50.12       29.30     16.96 o
   3   0  28       38.48       22.46     17.80 o
   4   0  28       84.50       89.09     21.28 o
   1   1  28      133.18      144.04     15.43 o
   2   1  28       28.24       18.17     11.33 o
   3   1  28        6.53        5.16     11.44 o
   4   1  28       55.96       52.53     13.89 o
   0   2  28      436.16      378.23     28.76 o
   1   2  28       94.18      111.43     14.10 o
   2   2  28      345.23      309.26     19.59 o
   3   2  28       64.79       44.17     13.03 o
   4   2  28       42.28       27.34     14.98 o
   1   3  28        0.00        9.93     11.25 o
   2   3  28        0.10       -7.53     10.01 o
   3   3  28       59.84       47.88     15.78 o
   4   3  28       14.22        7.03     14.64 o
   0   4  28        2.31        4.35     15.03 o
   1   4  28        1.08        1.45     10.62 o
   2   4  28        1.42      -10.29     10.29 o
   3   4  28       16.81       13.54     14.69 o
   4   4  28       99.40       71.29     17.41 o
   1   5  28        2.97       -0.56      8.62 o
   2   5  28        1.49       -9.23      9.81 o
   3   5  28       80.90      103.86     15.38 o
   4   5  28       30.92       31.88     13.56 o
   0   6  28      408.04      503.41     26.21 o
   1   6  28       36.29       42.06     11.42 o
   2   6  28       20.93       43.86     12.11 o
   3   6  28        2.94       11.02     12.28 o
   1   7  28       27.61       34.72     11.80 o
   2   7  28      162.70      178.97     16.05 o
   0   8  28        2.11        3.41     18.30 o
   1   8  28      464.63      489.42     21.72 o
   1   1  29        1.07      -10.39     10.39 o
   2   1  29       73.17       79.41     14.23 o
   3   1  29        8.77        3.19     11.47 o
   4   1  29       29.11       30.50     15.18 o
   0   2  29       92.48      125.04     21.43 o
   1   2  29       23.73       15.88     11.93 o
   2   2  29      163.94      234.89     18.19 o
   3   2  29        0.02       -3.65     12.03 o
   4   2  29        9.55        8.04     14.68 o
   1   3  29        4.87       -7.36     11.27 o
   2   3  29        0.75      -11.12     11.12 o
   3   3  29       38.62       25.91     15.12 o
   0   4  29       26.21       36.65     16.90 o
   1   4  29      261.16      220.19     18.25 o
   2   4  29        6.04        7.44     13.77 o
   3   4  29       17.45       13.29     14.40 o
   1   5  29        8.66        4.22     11.16 o
   2   5  29       70.85       65.71     16.87 o
   3   5  29        1.32        2.56     14.80 o
   0   6  29       15.07       17.03     14.21 o
   1   6  29       63.54       84.10     13.25 o
   2   6  29       22.50       16.92     11.34 o
   0   0  30      107.48       78.09     28.47 o
   1   0  30        4.17       -4.69     16.08 o
   2   0  30        1.88       -0.57     16.08 o
   3   0  30       13.23       -5.25     17.54 o
   1   1  30       54.01       47.54     13.67 o
   2   1  30       76.56       60.39     14.18 o
   3   1  30       37.39       31.50     13.51 o
   0   2  30        9.68      -10.24     16.65 o
   1   2  30      171.91      241.04     18.75 o
   2   2  30       14.76       12.28     12.36 o
   1   3  30        3.77       -1.43     11.51 o
   2   3  30        2.08       -8.56     11.53 o
   0   4  30      129.70      144.78     23.82 o
   1   4  30        0.72       -8.55     11.23 o
   2   4  30        0.28       -1.20     13.97 o
   1   5  30        0.85       -4.63     14.00 o
   1   1  31       17.40       30.76     13.05 o
   0   2  31       76.80       65.89     21.28 o
   1   2  31       20.62       42.61     13.44 o
 
